# Supplementary material for: Effect of playing position and microcycle days on the acceleration speed profile of elite football players
Source: Sci Rep. 2022 Nov 10;12:19266. doi: 10.1038/s41598-022-23790-w (PMC9649751; doi:10.1038/s41598-022-23790-w)
Supplement: Supplementary file 1 — Supplementary Information. [file 41598_2022_23790_MOESM1_ESM.xlsx]

## Sheet: Hoja1
Supplementary table: raw data for developing the Acceleration-Speed profile of each microcycle day. Acc: acceleration
Date	speed	Acc	Player
2021-09-30	3.09983	3.47394	Player 7
2021-09-30	3.12983	3.44077	Player 7
2021-09-30	3.32817	4.2087	Player 7
2021-09-30	3.37867	4.40421	Player 7
2021-09-30	3.40467	3.52519	Player 7
2021-09-30	3.57333	3.38817	Player 7
2021-09-30	3.6175	4.13747	Player 7
2021-09-30	3.67067	3.29667	Player 7
2021-09-30	3.904	5.16004	Player 7
2021-09-30	3.8245	3.63269	Player 7
2021-09-30	4.14617	3.2896	Player 7
2021-09-30	4.14633	3.7806	Player 7
2021-09-30	4.335	2.36756	Player 7
2021-09-30	4.39183	3.1046	Player 7
2021-09-30	4.54867	3.33447	Player 7
2021-09-30	4.5065	5.17772	Player 7
2021-09-30	4.6895	2.4496	Player 7
2021-09-30	4.70933	2.44667	Player 7
2021-09-30	4.9095	2.50085	Player 7
2021-09-30	4.91267	3.28239	Player 7
2021-09-30	5.041	4.44147	Player 7
2021-09-30	5.15583	2.54489	Player 7
2021-09-30	5.38917	1.85785	Player 7
2021-09-30	5.3175	1.83833	Player 7
2021-09-30	5.44567	3.31272	Player 7
2021-09-30	5.45683	2.00739	Player 7
2021-09-30	5.775	1.66176	Player 7
2021-09-30	5.6765	2.35397	Player 7
2021-09-30	5.97567	1.73476	Player 7
2021-09-30	5.83483	2.10784	Player 7
2021-09-30	6.13233	1.58842	Player 7
2021-09-30	6.17967	1.67565	Player 7
2021-09-30	6.23767	1.78147	Player 7
2021-09-30	6.20317	2.54075	Player 7
2021-09-30	6.45867	1.72689	Player 7
2021-09-30	6.47717	2.80927	Player 7
2021-09-30	6.75433	2.11511	Player 7
2021-09-30	6.785	1.42863	Player 7
2021-09-30	6.9565	1.56719	Player 7
2021-09-30	6.96167	1.75488	Player 7
2021-09-30	7.166	1.26545	Player 7
2021-09-30	7.13833	1.42696	Player 7
2021-09-30	7.33483	1.37805	Player 7
2021-09-30	7.268	1.27302	Player 7
2021-09-30	7.448	1.01146	Player 7
2021-09-30	7.45233	0.996974	Player 7
2021-09-30	7.65383	1.02794	Player 7
2021-09-30	7.61983	0.767942	Player 7
2021-09-30	7.829	1.08086	Player 7
2021-09-30	7.91417	1.25047	Player 7
2021-09-30	8.05183	0.796721	Player 7
2021-09-30	8.153	0.718805	Player 7
2021-09-30	8.20067	0.248132	Player 7
2021-09-30	8.25167	0.200215	Player 7
2021-09-30	3.1155	4.66962	Player 5
2021-09-30	3.12283	4.79245	Player 5
2021-09-30	3.22517	3.39456	Player 5
2021-09-30	3.31433	3.56279	Player 5
2021-09-30	3.53783	3.1704	Player 5
2021-09-30	3.577	3.15382	Player 5
2021-09-30	3.665	4.7567	Player 5
2021-09-30	3.63233	4.37995	Player 5
2021-09-30	3.89867	2.9002	Player 5
2021-09-30	3.95983	3.16813	Player 5
2021-09-30	4.04617	3.21987	Player 5
2021-09-30	4.02483	3.91037	Player 5
2021-09-30	4.37617	3.08671	Player 5
2021-09-30	4.20117	4.3695	Player 5
2021-09-30	4.58433	2.82705	Player 5
2021-09-30	4.56683	3.29741	Player 5
2021-09-30	4.716	2.75991	Player 5
2021-09-30	4.79517	2.91742	Player 5
2021-09-30	4.94667	2.5036	Player 5
2021-09-30	4.93833	2.57035	Player 5
2021-09-30	5.04767	2.57929	Player 5
2021-09-30	5.04783	2.33098	Player 5
2021-09-30	5.3185	3.04952	Player 5
2021-09-30	5.399	2.44804	Player 5
2021-09-30	5.46483	2.1336	Player 5
2021-09-30	5.557	2.09154	Player 5
2021-09-30	5.6315	3.25365	Player 5
2021-09-30	5.61283	2.17069	Player 5
2021-09-30	5.944	3.1649	Player 5
2021-09-30	5.86767	2.20653	Player 5
2021-09-30	6.10967	2.06403	Player 5
2021-09-30	6.11983	1.67868	Player 5
2021-09-30	6.29617	2.38352	Player 5
2021-09-30	6.23683	2.94573	Player 5
2021-09-30	6.5815	2.1574	Player 5
2021-09-30	6.56317	2.26352	Player 5
2021-09-30	6.73033	2.02377	Player 5
2021-09-30	6.77817	1.61685	Player 5
2021-09-30	6.9665	2.15835	Player 5
2021-09-30	6.81817	2.00311	Player 5
2021-09-30	7.16517	1.69335	Player 5
2021-09-30	7.03333	1.18018	Player 5
2021-09-30	7.274	1.32229	Player 5
2021-09-30	7.33433	1.45229	Player 5
2021-09-30	7.40567	0.624301	Player 5
2021-09-30	7.561	1.4767	Player 5
2021-09-30	7.643	0.798725	Player 5
2021-09-30	7.72983	1.51795	Player 5
2021-09-30	7.86333	1.10545	Player 5
2021-09-30	7.94017	0.980038	Player 5
2021-09-30	8.00183	0.513287	Player 5
2021-09-30	8.1205	0.198704	Player 5
2021-09-30	3.17033	3.9456	Player 10
2021-09-30	3.17833	3.55186	Player 10
2021-09-30	3.296	4.78687	Player 10
2021-09-30	3.3905	3.86229	Player 10
2021-09-30	3.59	3.74768	Player 10
2021-09-30	3.49967	3.32978	Player 10
2021-09-30	3.79617	3.35942	Player 10
2021-09-30	3.74067	4.41104	Player 10
2021-09-30	3.99517	3.24194	Player 10
2021-09-30	3.88067	3.61684	Player 10
2021-09-30	4.1705	3.91294	Player 10
2021-09-30	4.079	3.58609	Player 10
2021-09-30	4.30917	3.22751	Player 10
2021-09-30	4.21333	3.3104	Player 10
2021-09-30	4.5655	3.23309	Player 10
2021-09-30	4.48617	3.8317	Player 10
2021-09-30	4.60883	3.31749	Player 10
2021-09-30	4.691	3.33662	Player 10
2021-09-30	4.8935	3.75728	Player 10
2021-09-30	4.91017	3.06915	Player 10
2021-09-30	5.0455	3.09453	Player 10
2021-09-30	5.0915	2.40781	Player 10
2021-09-30	5.26417	3.3955	Player 10
2021-09-30	5.20367	2.57708	Player 10
2021-09-30	5.57817	2.87967	Player 10
2021-09-30	5.43467	2.2038	Player 10
2021-09-30	5.6415	1.78233	Player 10
2021-09-30	5.6115	2.42266	Player 10
2021-09-30	5.838	2.25823	Player 10
2021-09-30	5.849	2.3285	Player 10
2021-09-30	6.022	1.82168	Player 10
2021-09-30	6.05817	1.82673	Player 10
2021-09-30	6.23717	2.28877	Player 10
2021-09-30	6.2835	1.43341	Player 10
2021-09-30	6.51433	2.46701	Player 10
2021-09-30	6.41917	1.55233	Player 10
2021-09-30	6.76033	2.49074	Player 10
2021-09-30	6.61117	1.55017	Player 10
2021-09-30	6.90183	0.815766	Player 10
2021-09-30	6.96183	0.281014	Player 10
2021-09-30	7.00417	2.29488	Player 10
2021-09-30	7.231	1.69863	Player 10
2021-09-30	7.42783	0.859554	Player 10
2021-09-30	7.43533	0.302572	Player 10
2021-09-30	3.103	3.09705	Player 4
2021-09-30	3.158	3.16335	Player 4
2021-09-30	3.3755	3.55486	Player 4
2021-09-30	3.3575	2.88229	Player 4
2021-09-30	3.41367	3.10639	Player 4
2021-09-30	3.58767	3.30005	Player 4
2021-09-30	3.79767	3.49722	Player 4
2021-09-30	3.75717	3.37944	Player 4
2021-09-30	3.97117	2.70474	Player 4
2021-09-30	3.89633	3.44567	Player 4
2021-09-30	4.13317	3.06306	Player 4
2021-09-30	4.06733	2.80873	Player 4
2021-09-30	4.2495	2.70349	Player 4
2021-09-30	4.29433	3.60984	Player 4
2021-09-30	4.54967	2.78748	Player 4
2021-09-30	4.42467	2.49014	Player 4
2021-09-30	4.68383	3.54025	Player 4
2021-09-30	4.77933	2.62713	Player 4
2021-09-30	4.90583	1.87411	Player 4
2021-09-30	4.8485	2.48806	Player 4
2021-09-30	5.02767	3.13025	Player 4
2021-09-30	5.12083	2.50764	Player 4
2021-09-30	5.3085	2.43875	Player 4
2021-09-30	5.22833	2.08302	Player 4
2021-09-30	5.5425	1.66125	Player 4
2021-09-30	5.46267	1.6996	Player 4
2021-09-30	5.614	1.43418	Player 4
2021-09-30	5.63467	2.00465	Player 4
2021-09-30	5.85133	1.32752	Player 4
2021-09-30	5.81883	2.24715	Player 4
2021-09-30	6.11467	1.16793	Player 4
2021-09-30	6.01883	2.0459	Player 4
2021-09-30	6.20233	0.968767	Player 4
2021-09-30	6.22733	2.06737	Player 4
2021-09-30	6.48133	0.552854	Player 4
2021-09-30	6.45117	1.92028	Player 4
2021-09-30	6.64383	1.85112	Player 4
2021-09-30	6.785	1.65737	Player 4
2021-09-30	6.96583	1.60417	Player 4
2021-09-30	7.11217	1.66287	Player 4
2021-09-30	7.2855	1.61578	Player 4
2021-09-30	7.4485	1.3237	Player 4
2021-09-30	7.6105	1.00537	Player 4
2021-09-30	7.64	0.673296	Player 4
2021-09-30	7.80833	0.528329	Player 4
2021-09-30	7.86233	0.400829	Player 4
2021-09-30	3.19933	3.209	Player 16
2021-09-30	3.075	3.55242	Player 16
2021-09-30	3.26267	3.61254	Player 16
2021-09-30	3.33067	3.3384	Player 16
2021-09-30	3.54567	3.37988	Player 16
2021-09-30	3.46583	3.04974	Player 16
2021-09-30	3.71117	3.30382	Player 16
2021-09-30	3.757	3.24057	Player 16
2021-09-30	3.9265	3.22571	Player 16
2021-09-30	3.89067	2.57782	Player 16
2021-09-30	4.09283	3.06591	Player 16
2021-09-30	4.0495	2.88715	Player 16
2021-09-30	4.39783	2.82771	Player 16
2021-09-30	4.21883	3.02117	Player 16
2021-09-30	4.40833	2.85674	Player 16
2021-09-30	4.45617	2.91224	Player 16
2021-09-30	4.74333	2.6865	Player 16
2021-09-30	4.688	2.77063	Player 16
2021-09-30	4.868	3.1249	Player 16
2021-09-30	4.85183	2.70136	Player 16
2021-09-30	5.12383	2.49176	Player 16
2021-09-30	5.16167	2.28619	Player 16
2021-09-30	5.29433	2.65205	Player 16
2021-09-30	5.28817	3.7781	Player 16
2021-09-30	5.5295	2.56998	Player 16
2021-09-30	5.44417	2.1386	Player 16
2021-09-30	5.79933	2.00373	Player 16
2021-09-30	5.69267	3.85185	Player 16
2021-09-30	5.85417	1.68719	Player 16
2021-09-30	5.81517	1.78647	Player 16
2021-09-30	6.00883	1.64262	Player 16
2021-09-30	6.08833	3.64983	Player 16
2021-09-30	6.23283	1.57194	Player 16
2021-09-30	6.2975	1.22221	Player 16
2021-09-30	6.552	1.23755	Player 16
2021-09-30	6.4005	3.05025	Player 16
2021-09-30	6.74617	1.72631	Player 16
2021-09-30	6.74067	2.04351	Player 16
2021-09-30	6.81767	1.18534	Player 16
2021-09-30	6.9385	1.61309	Player 16
2021-09-30	7.13533	1.67434	Player 16
2021-09-30	7.02333	0.743674	Player 16
2021-09-30	7.2635	1.23369	Player 16
2021-09-30	7.41267	0.93577	Player 16
2021-09-30	7.4305	0.838969	Player 16
2021-09-30	3.038	3.96154	Player 15
2021-09-30	3.06383	3.27208	Player 15
2021-09-30	3.27667	3.25458	Player 15
2021-09-30	3.24283	3.81064	Player 15
2021-09-30	3.56833	3.17375	Player 15
2021-09-30	3.451	3.55196	Player 15
2021-09-30	3.6855	3.7	Player 15
2021-09-30	3.78683	3.03208	Player 15
2021-09-30	3.885	2.87458	Player 15
2021-09-30	3.907	2.81625	Player 15
2021-09-30	4.10367	2.75947	Player 15
2021-09-30	4.0215	2.81802	Player 15
2021-09-30	4.28483	2.60208	Player 15
2021-09-30	4.2415	3.05458	Player 15
2021-09-30	4.47383	2.97583	Player 15
2021-09-30	4.57567	2.3925	Player 15
2021-09-30	4.605	2.12	Player 15
2021-09-30	4.63133	2.23342	Player 15
2021-09-30	4.84333	2.6825	Player 15
2021-09-30	4.864	1.94417	Player 15
2021-09-30	5.09733	2.54653	Player 15
2021-09-30	5.08283	2.25625	Player 15
2021-09-30	5.39467	2.28915	Player 15
2021-09-30	5.32183	2.37917	Player 15
2021-09-30	5.59417	2.18436	Player 15
2021-09-30	5.49067	1.96862	Player 15
2021-09-30	5.72083	2.4579	Player 15
2021-09-30	5.7245	1.68249	Player 15
2021-09-30	5.81567	2.05436	Player 15
2021-09-30	5.91817	2.17082	Player 15
2021-09-30	6.1385	1.53873	Player 15
2021-09-30	6.14217	1.24519	Player 15
2021-09-30	6.30883	1.26607	Player 15
2021-09-30	6.30067	1.23333	Player 15
2021-09-30	6.48983	1.2625	Player 15
2021-09-30	6.57383	1.19815	Player 15
2021-09-30	6.721	1.01565	Player 15
2021-09-30	6.60233	1.42333	Player 15
2021-09-30	6.87	1.02149	Player 15
2021-09-30	6.84033	0.957917	Player 15
2021-09-30	7.00417	0.735926	Player 15
2021-09-30	7.18767	0.775417	Player 15
2021-09-30	7.274	0.532917	Player 15
2021-09-30	7.363	0.693333	Player 15
2021-09-30	7.53	0.626666	Player 15
2021-09-30	7.57783	0.5325	Player 15
2021-09-30	3.13367	3.18673	Player 12
2021-09-30	3.0295	3.54638	Player 12
2021-09-30	3.381	3.23971	Player 12
2021-09-30	3.31233	3.48262	Player 12
2021-09-30	3.48267	2.99631	Player 12
2021-09-30	3.422	2.86787	Player 12
2021-09-30	3.76333	3.05355	Player 12
2021-09-30	3.7445	3.03554	Player 12
2021-09-30	3.84517	3.02859	Player 12
2021-09-30	3.97717	2.94884	Player 12
2021-09-30	4.0745	3.03923	Player 12
2021-09-30	4.06083	2.96039	Player 12
2021-09-30	4.24017	2.53093	Player 12
2021-09-30	4.38967	2.79101	Player 12
2021-09-30	4.55733	2.47676	Player 12
2021-09-30	4.41417	2.65548	Player 12
2021-09-30	4.767	2.33887	Player 12
2021-09-30	4.6705	2.37343	Player 12
2021-09-30	4.80617	2.13569	Player 12
2021-09-30	4.953	2.09202	Player 12
2021-09-30	5.11567	1.90682	Player 12
2021-09-30	5.17283	2.02677	Player 12
2021-09-30	5.20683	1.57138	Player 12
2021-09-30	5.30867	1.59266	Player 12
2021-09-30	5.43283	2.11344	Player 12
2021-09-30	5.45517	1.64826	Player 12
2021-09-30	5.6515	1.77344	Player 12
2021-09-30	5.6835	1.55154	Player 12
2021-09-30	5.85167	1.63243	Player 12
2021-09-30	5.82683	1.66862	Player 12
2021-09-30	6.05783	1.82085	Player 12
2021-09-30	6.034	1.10302	Player 12
2021-09-30	6.22117	1.9014	Player 12
2021-09-30	6.28267	1.05019	Player 12
2021-09-30	6.4085	1.52973	Player 12
2021-09-30	6.5855	1.14056	Player 12
2021-09-30	6.61567	0.85984	Player 12
2021-09-30	6.718	0.658295	Player 12
2021-09-30	3.01533	4.94221	Player 3
2021-09-30	3.17067	4.17491	Player 3
2021-09-30	3.35983	3.58608	Player 3
2021-09-30	3.24217	3.3293	Player 3
2021-09-30	3.41717	4.48367	Player 3
2021-09-30	3.5345	4.74668	Player 3
2021-09-30	3.698	3.23021	Player 3
2021-09-30	3.64317	3.95337	Player 3
2021-09-30	3.99117	3.61586	Player 3
2021-09-30	3.90067	3.6495	Player 3
2021-09-30	4.17583	3.26375	Player 3
2021-09-30	4.047	4.68238	Player 3
2021-09-30	4.34733	3.02919	Player 3
2021-09-30	4.32883	3.05196	Player 3
2021-09-30	4.45483	4.19738	Player 3
2021-09-30	4.4865	2.8118	Player 3
2021-09-30	4.7895	2.77631	Player 3
2021-09-30	4.68683	3.14336	Player 3
2021-09-30	4.917	2.62711	Player 3
2021-09-30	4.88417	3.69349	Player 3
2021-09-30	5.0895	2.23561	Player 3
2021-09-30	5.02283	2.53439	Player 3
2021-09-30	5.20933	3.13736	Player 3
2021-09-30	5.22017	2.27391	Player 3
2021-09-30	5.51717	2.64651	Player 3
2021-09-30	5.50367	2.36228	Player 3
2021-09-30	5.70667	2.39901	Player 3
2021-09-30	5.69933	2.68668	Player 3
2021-09-30	5.82133	1.72352	Player 3
2021-09-30	5.93733	2.09207	Player 3
2021-09-30	6.02967	2.70624	Player 3
2021-09-30	6.1635	2.15115	Player 3
2021-09-30	6.30033	2.79499	Player 3
2021-09-30	6.35167	1.86783	Player 3
2021-09-30	6.58	2.47331	Player 3
2021-09-30	6.56267	1.67616	Player 3
2021-09-30	6.733	0.889112	Player 3
2021-09-30	6.68233	1.2693	Player 3
2021-09-30	6.81117	2.11062	Player 3
2021-09-30	6.94383	0.823173	Player 3
2021-09-30	7.1405	1.2333	Player 3
2021-09-30	7.01617	1.71147	Player 3
2021-09-30	7.26333	0.881221	Player 3
2021-09-30	7.30283	0.755164	Player 3
2021-09-30	7.5365	0.630408	Player 3
2021-09-30	7.54917	0.455737	Player 3
2021-09-30	7.646	0.589297	Player 3
2021-09-30	7.663	0.64356	Player 3
2021-09-30	7.8055	0.6125	Player 3
2021-09-30	7.9065	0.462033	Player 3
2021-09-30	3.04017	3.80748	Player 9
2021-09-30	3.19	4.11496	Player 9
2021-09-30	3.232	3.19449	Player 9
2021-09-30	3.396	3.3754	Player 9
2021-09-30	3.58	2.91292	Player 9
2021-09-30	3.472	3.12368	Player 9
2021-09-30	3.7105	2.90468	Player 9
2021-09-30	3.60383	3.33087	Player 9
2021-09-30	3.93783	2.79029	Player 9
2021-09-30	3.97817	2.70421	Player 9
2021-09-30	4.05967	1.98413	Player 9
2021-09-30	4.0435	2.96719	Player 9
2021-09-30	4.35033	2.75561	Player 9
2021-09-30	4.252	2.78145	Player 9
2021-09-30	4.49017	2.55229	Player 9
2021-09-30	4.52767	2.77716	Player 9
2021-09-30	4.77133	2.487	Player 9
2021-09-30	4.6215	2.21092	Player 9
2021-09-30	4.953	2.08503	Player 9
2021-09-30	4.9	2.33481	Player 9
2021-09-30	5.08367	2.30857	Player 9
2021-09-30	5.0485	2.31564	Player 9
2021-09-30	5.36983	2.34097	Player 9
2021-09-30	5.23867	1.86439	Player 9
2021-09-30	5.484	1.62816	Player 9
2021-09-30	5.4385	1.65787	Player 9
2021-09-30	5.6635	1.95691	Player 9
2021-09-30	5.60033	2.49389	Player 9
2021-09-30	5.83117	2.17875	Player 9
2021-09-30	5.89317	1.74288	Player 9
2021-09-30	6.076	2.14711	Player 9
2021-09-30	6.1035	1.59969	Player 9
2021-09-30	6.239	1.8342	Player 9
2021-09-30	6.29983	0.798657	Player 9
2021-09-30	6.45467	1.41698	Player 9
2021-09-30	6.56267	0.882811	Player 9
2021-09-30	3.06517	3.77088	Player 18
2021-09-30	3.14267	4.01958	Player 18
2021-09-30	3.24583	3.89457	Player 18
2021-09-30	3.27383	3.93056	Player 18
2021-09-30	3.40167	3.61046	Player 18
2021-09-30	3.55133	3.81166	Player 18
2021-09-30	3.6355	3.50514	Player 18
2021-09-30	3.78333	3.3655	Player 18
2021-09-30	3.951	3.22758	Player 18
2021-09-30	3.931	3.70602	Player 18
2021-09-30	4.07883	3.23475	Player 18
2021-09-30	4.005	2.85162	Player 18
2021-09-30	4.29733	3.04352	Player 18
2021-09-30	4.29983	2.93044	Player 18
2021-09-30	4.58	2.40283	Player 18
2021-09-30	4.42517	3.10765	Player 18
2021-09-30	4.72767	2.63306	Player 18
2021-09-30	4.61667	2.74336	Player 18
2021-09-30	4.94267	2.32843	Player 18
2021-09-30	4.96117	2.5858	Player 18
2021-09-30	5.08267	2.02632	Player 18
2021-09-30	5.0355	2.30979	Player 18
2021-09-30	5.2225	2.36	Player 18
2021-09-30	5.23017	2.51781	Player 18
2021-09-30	5.48933	2.29951	Player 18
2021-09-30	5.50667	2.41291	Player 18
2021-09-30	5.70517	2.2938	Player 18
2021-09-30	5.68433	1.91362	Player 18
2021-09-30	5.90817	1.55292	Player 18
2021-09-30	5.903	2.2788	Player 18
2021-09-30	6.02683	1.37917	Player 18
2021-09-30	6.13567	1.96567	Player 18
2021-09-30	6.38433	0.990938	Player 18
2021-09-30	6.316	0.973438	Player 18
2021-09-30	6.56917	1.84097	Player 18
2021-09-30	6.41383	1.40567	Player 18
2021-09-30	6.6385	0.128329	Player 18
2021-09-30	6.84517	2.44638	Player 18
2021-09-30	7.1435	2.68755	Player 18
2021-09-30	7.374	2.60296	Player 18
2021-09-30	7.6385	2.21576	Player 18
2021-09-30	7.88067	1.81617	Player 18
2021-09-30	8.02567	1.39446	Player 18
2021-09-30	8.09633	1.06654	Player 18
2021-09-30	8.30483	0.490808	Player 18
2021-09-30	8.33833	0.194933	Player 18
2021-09-30	3.09983	4.12372	Player 20
2021-09-30	3.04617	3.65846	Player 20
2021-09-30	3.3055	3.49024	Player 20
2021-09-30	3.24033	3.18622	Player 20
2021-09-30	3.54283	3.70747	Player 20
2021-09-30	3.443	3.27588	Player 20
2021-09-30	3.61	3.15914	Player 20
2021-09-30	3.76733	3.04471	Player 20
2021-09-30	3.82417	3.24181	Player 20
2021-09-30	3.89133	3.4318	Player 20
2021-09-30	4.126	3.14476	Player 20
2021-09-30	4.03667	3.07139	Player 20
2021-09-30	4.33933	2.79264	Player 20
2021-09-30	4.291	2.75903	Player 20
2021-09-30	4.5715	2.83569	Player 20
2021-09-30	4.471	3.36698	Player 20
2021-09-30	4.67	3.0134	Player 20
2021-09-30	4.65583	2.67847	Player 20
2021-09-30	4.82267	3.04532	Player 20
2021-09-30	4.87933	2.68292	Player 20
2021-09-30	5.01917	3.2634	Player 20
2021-09-30	5.17617	2.54351	Player 20
2021-09-30	5.29717	2.7656	Player 20
2021-09-30	5.36183	2.11167	Player 20
2021-09-30	5.44083	3.2684	Player 20
2021-09-30	5.59683	2.6856	Player 20
2021-09-30	5.731	3.08153	Player 20
2021-09-30	5.6575	1.85434	Player 20
2021-09-30	5.868	2.4231	Player 20
2021-09-30	5.97383	2.31737	Player 20
2021-09-30	6.09317	2.00489	Player 20
2021-09-30	6.08683	1.86851	Player 20
2021-09-30	6.249	1.7657	Player 20
2021-09-30	6.3605	1.80489	Player 20
2021-09-30	6.521	1.38239	Player 20
2021-09-30	6.42	1.36656	Player 20
2021-09-30	6.669	1.22099	Player 20
2021-09-30	6.65533	1.22281	Player 20
2021-09-30	6.84533	0.695938	Player 20
2021-09-30	6.94317	0.731347	Player 20
2021-09-30	7.12033	0.652706	Player 20
2021-09-30	7.09733	0.596347	Player 20
2021-09-30	7.32533	0.567706	Player 20
2021-09-30	7.3985	0.572024	Player 20
2021-09-30	7.48817	0.877441	Player 20
2021-09-30	7.56833	0.789941	Player 20
2021-09-30	7.65533	0.723603	Player 20
2021-09-30	7.71367	0.229912	Player 20
2021-09-30	3.06	2.95729	Player 13
2021-09-30	3.19917	3.102	Player 13
2021-09-30	3.29667	3.08214	Player 13
2021-09-30	3.25733	2.96123	Player 13
2021-09-30	3.57433	2.79807	Player 13
2021-09-30	3.4145	3.12689	Player 13
2021-09-30	3.66967	3.12022	Player 13
2021-09-30	3.78133	3.17833	Player 13
2021-09-30	3.865	2.69417	Player 13
2021-09-30	3.8755	3.1191	Player 13
2021-09-30	4.06017	3.33833	Player 13
2021-09-30	4.12033	3.09042	Player 13
2021-09-30	4.36817	2.57302	Player 13
2021-09-30	4.21317	2.64186	Player 13
2021-09-30	4.42367	2.88501	Player 13
2021-09-30	4.40083	3.05604	Player 13
2021-09-30	4.71367	2.75022	Player 13
2021-09-30	4.7305	2.37657	Player 13
2021-09-30	4.8765	2.32065	Player 13
2021-09-30	4.8915	2.239	Player 13
2021-09-30	5.10317	1.97373	Player 13
2021-09-30	5.09517	2.60274	Player 13
2021-09-30	5.26717	2.37279	Player 13
2021-09-30	5.398	2.91098	Player 13
2021-09-30	5.50967	1.69963	Player 13
2021-09-30	5.43083	1.53085	Player 13
2021-09-30	5.61217	2.50341	Player 13
2021-09-30	5.69433	2.92745	Player 13
2021-09-30	5.83433	1.46991	Player 13
2021-09-30	5.89567	2.27363	Player 13
2021-09-30	6.13167	1.96363	Player 13
2021-09-30	6.03783	2.25855	Player 13
2021-09-30	6.223	1.70606	Player 13
2021-09-30	6.39383	1.62111	Player 13
2021-09-30	6.51417	1.34995	Player 13
2021-09-30	6.57717	1.31297	Player 13
2021-09-30	6.77717	0.987736	Player 13
2021-09-30	6.75	1.5212	Player 13
2021-09-30	7.014	1.64917	Player 13
2021-09-30	7.1385	1.48972	Player 13
2021-09-30	7.3415	1.01782	Player 13
2021-09-30	7.51967	0.976157	Player 13
2021-09-30	7.55967	0.706907	Player 13
2021-09-30	7.61683	0.936301	Player 13
2021-09-30	7.80033	1.20755	Player 13
2021-09-30	7.91633	1.28854	Player 13
2021-09-30	8.04083	0.939323	Player 13
2021-09-30	8.1295	0.839137	Player 13
2021-09-30	8.25033	0.0760646	Player 13
2021-09-30	3.04083	3.77867	Player 21
2021-09-30	3.1945	5.8413	Player 21
2021-09-30	3.2765	3.75552	Player 21
2021-09-30	3.37417	3.82361	Player 21
2021-09-30	3.449	3.46281	Player 21
2021-09-30	3.4455	4.24981	Player 21
2021-09-30	3.74983	4.15361	Player 21
2021-09-30	3.71617	3.73725	Player 21
2021-09-30	3.86183	3.72439	Player 21
2021-09-30	3.90517	5.44214	Player 21
2021-09-30	4.06033	3.40181	Player 21
2021-09-30	4.089	3.73454	Player 21
2021-09-30	4.222	4.31902	Player 21
2021-09-30	4.24233	3.36548	Player 21
2021-09-30	4.47267	4.28641	Player 21
2021-09-30	4.55283	3.76484	Player 21
2021-09-30	4.64883	3.93215	Player 21
2021-09-30	4.71333	3.96568	Player 21
2021-09-30	4.99867	3.59843	Player 21
2021-09-30	4.912	3.81018	Player 21
2021-09-30	5.116	4.26885	Player 21
2021-09-30	5.09317	3.23841	Player 21
2021-09-30	5.32633	3.84421	Player 21
2021-09-30	5.346	2.73144	Player 21
2021-09-30	5.54633	4.00135	Player 21
2021-09-30	5.40133	3.47176	Player 21
2021-09-30	5.72217	3.10939	Player 21
2021-09-30	5.6985	3.64542	Player 21
2021-09-30	5.971	2.60814	Player 21
2021-09-30	5.94117	3.01903	Player 21
2021-09-30	6.101	3.05204	Player 21
2021-09-30	6.0045	2.35218	Player 21
2021-09-30	6.24767	2.57593	Player 21
2021-09-30	6.36333	2.35142	Player 21
2021-09-30	6.54417	2.11284	Player 21
2021-09-30	6.535	2.52458	Player 21
2021-09-30	6.77233	1.69909	Player 21
2021-09-30	6.624	1.29417	Player 21
2021-09-30	6.93617	1.43857	Player 21
2021-09-30	6.80167	2.0975	Player 21
2021-09-30	7.00933	1.28816	Player 21
2021-09-30	7.119	1.29901	Player 21
2021-09-30	7.244	1.39245	Player 21
2021-09-30	7.38433	1.06162	Player 21
2021-09-30	7.50483	0.856229	Player 21
2021-09-30	7.54117	0.531646	Player 21
2021-09-30	7.6355	0.644987	Player 21
2021-09-30	7.75017	1.10249	Player 21
2021-09-30	7.8415	1.4354	Player 21
2021-09-30	8.035	1.45998	Player 21
2021-09-30	8.207	1.38002	Player 21
2021-09-30	8.3315	0.651684	Player 21
2021-09-30	3.1205	2.96684	Player 11
2021-09-30	3.03683	4.06527	Player 11
2021-09-30	3.38417	3.74277	Player 11
2021-09-30	3.2975	4.06662	Player 11
2021-09-30	3.408	2.41978	Player 11
2021-09-30	3.587	2.30449	Player 11
2021-09-30	3.75133	3.36543	Player 11
2021-09-30	3.75467	3.70579	Player 11
2021-09-30	3.857	3.29986	Player 11
2021-09-30	3.81417	2.33865	Player 11
2021-09-30	4.08283	3.18954	Player 11
2021-09-30	4.105	3.07751	Player 11
2021-09-30	4.30183	2.4812	Player 11
2021-09-30	4.24917	2.55467	Player 11
2021-09-30	4.5625	2.31575	Player 11
2021-09-30	4.51567	2.433	Player 11
2021-09-30	4.61917	2.26458	Player 11
2021-09-30	4.78367	2.37125	Player 11
2021-09-30	4.84017	2.2771	Player 11
2021-09-30	4.869	2.41832	Player 11
2021-09-30	5.07317	2.12909	Player 11
2021-09-30	5.15117	2.93833	Player 11
2021-09-30	5.376	1.82592	Player 11
2021-09-30	5.21617	1.95679	Player 11
2021-09-30	5.41483	2.83457	Player 11
2021-09-30	5.52367	1.70759	Player 11
2021-09-30	5.79183	2.71416	Player 11
2021-09-30	5.676	1.77375	Player 11
2021-09-30	5.82217	1.89364	Player 11
2021-09-30	5.82633	1.36966	Player 11
2021-09-30	6.00017	2.15	Player 11
2021-09-30	6.0855	2.00322	Player 11
2021-09-30	6.23417	1.49117	Player 11
2021-09-30	6.27917	2.14114	Player 11
2021-09-30	6.47533	1.96406	Player 11
2021-09-30	6.4765	1.45591	Player 11
2021-09-30	6.68483	1.85375	Player 11
2021-09-30	6.67667	1.86458	Player 11
2021-09-30	6.82267	1.73716	Player 11
2021-09-30	6.86917	1.54504	Player 11
2021-09-30	7.17033	1.3905	Player 11
2021-09-30	7.06817	1.59216	Player 11
2021-09-30	7.32067	1.08008	Player 11
2021-09-30	7.37783	1.07333	Player 11
2021-09-30	7.49917	0.754739	Player 11
2021-09-30	7.59967	0.895572	Player 11
2021-09-30	7.62233	0.767656	Player 11
2021-09-30	7.73583	0.940989	Player 11
2021-09-30	7.806	0.959166	Player 11
2021-09-30	7.97583	0.914474	Player 11
2021-09-30	8.006	0.911141	Player 11
2021-09-30	8.10067	0.476974	Player 11
2021-09-30	3.02	3.64181	Player 25
2021-09-30	3.117	3.64192	Player 25
2021-09-30	3.21633	3.07744	Player 25
2021-09-30	3.22883	3.52522	Player 25
2021-09-30	3.5125	3.40213	Player 25
2021-09-30	3.4815	4.36928	Player 25
2021-09-30	3.73517	3.31045	Player 25
2021-09-30	3.61567	3.03335	Player 25
2021-09-30	3.91033	3.77803	Player 25
2021-09-30	3.96283	3.16168	Player 25
2021-09-30	4.0735	2.77546	Player 25
2021-09-30	4.13167	3.2347	Player 25
2021-09-30	4.296	3.00585	Player 25
2021-09-30	4.22833	3.07886	Player 25
2021-09-30	4.48867	3.08386	Player 25
2021-09-30	4.58217	2.65779	Player 25
2021-09-30	4.72417	2.43136	Player 25
2021-09-30	4.6195	2.46556	Player 25
2021-09-30	4.96983	2.14563	Player 25
2021-09-30	4.8145	2.0532	Player 25
2021-09-30	5.10183	1.72564	Player 25
2021-09-30	5.1275	2.10491	Player 25
2021-09-30	5.32983	1.37041	Player 25
2021-09-30	5.29517	1.87991	Player 25
2021-09-30	5.53217	1.52932	Player 25
2021-09-30	5.41933	1.41477	Player 25
2021-09-30	5.6665	1.2289	Player 25
2021-09-30	5.60633	1.33429	Player 25
2021-09-30	5.81483	1.32221	Player 25
2021-09-30	5.99467	1.07925	Player 25
2021-09-30	6.08483	0.918864	Player 25
2021-09-30	6.09167	0.705973	Player 25
2021-09-30	6.20483	0.62303	Player 25
2021-09-30	6.2395	0.55178	Player 25
2021-09-30	3.16633	4.76702	Player 1
2021-09-30	3.03833	4.14414	Player 1
2021-09-30	3.32233	3.26615	Player 1
2021-09-30	3.24467	5.83132	Player 1
2021-09-30	3.52367	4.21	Player 1
2021-09-30	3.51067	4.10234	Player 1
2021-09-30	3.7255	4.04146	Player 1
2021-09-30	3.65167	4.68619	Player 1
2021-09-30	3.802	5.7534	Player 1
2021-09-30	3.90083	3.99002	Player 1
2021-09-30	4.16283	4.19505	Player 1
2021-09-30	4.073	4.19503	Player 1
2021-09-30	4.34717	3.47447	Player 1
2021-09-30	4.23933	3.57767	Player 1
2021-09-30	4.49783	3.44336	Player 1
2021-09-30	4.463	5.1364	Player 1
2021-09-30	4.63833	4.18505	Player 1
2021-09-30	4.6675	3.38887	Player 1
2021-09-30	4.994	3.43011	Player 1
2021-09-30	4.93767	4.38181	Player 1
2021-09-30	5.0115	3.62781	Player 1
2021-09-30	5.097	2.79092	Player 1
2021-09-30	5.39133	2.96156	Player 1
2021-09-30	5.289	3.19012	Player 1
2021-09-30	5.50567	3.12661	Player 1
2021-09-30	5.585	2.4841	Player 1
2021-09-30	5.62817	2.60562	Player 1
2021-09-30	5.6655	2.77237	Player 1
2021-09-30	5.90767	2.38753	Player 1
2021-09-30	5.86883	3.20334	Player 1
2021-09-30	6.07083	2.31848	Player 1
2021-09-30	6.0315	2.22668	Player 1
2021-09-30	6.25417	2.30838	Player 1
2021-09-30	6.247	3.26373	Player 1
2021-09-30	6.534	1.96234	Player 1
2021-09-30	6.52517	2.76706	Player 1
2021-09-30	6.69817	1.86442	Player 1
2021-09-30	6.69583	1.81958	Player 1
2021-09-30	6.97283	1.81314	Player 1
2021-09-30	6.80467	2.26314	Player 1
2021-09-30	7.117	1.44191	Player 1
2021-09-30	7.14767	1.3426	Player 1
2021-09-30	7.24583	1.1401	Player 1
2021-09-30	7.2495	1.24876	Player 1
2021-09-30	7.49183	1.09362	Player 1
2021-09-30	7.41	1.26114	Player 1
2021-09-30	7.68567	1.1415	Player 1
2021-09-30	7.61883	1.1465	Player 1
2021-09-30	7.94533	1.23781	Player 1
2021-09-30	7.8655	1.27281	Player 1
2021-09-30	8.12433	0.93702	Player 1
2021-09-30	8.17717	1.10907	Player 1
2021-09-30	8.39667	0.743982	Player 1
2021-09-30	8.38567	0.953981	Player 1
2021-09-30	8.55567	0.686322	Player 1
2021-09-30	8.533	0.817988	Player 1
2021-09-30	8.65733	0.180223	Player 1
2021-09-30	8.721	0.00582916	Player 1
2021-09-30	3.03533	4.65111	Player 19
2021-09-30	3.05533	4.02014	Player 19
2021-09-30	3.36767	4.32975	Player 19
2021-09-30	3.221	3.66002	Player 19
2021-09-30	3.43	4.39501	Player 19
2021-09-30	3.48917	4.25633	Player 19
2021-09-30	3.66067	3.00513	Player 19
2021-09-30	3.71	4.04448	Player 19
2021-09-30	3.8385	3.55549	Player 19
2021-09-30	3.879	4.4921	Player 19
2021-09-30	4.158	3.68363	Player 19
2021-09-30	4.16767	3.68393	Player 19
2021-09-30	4.24167	3.03639	Player 19
2021-09-30	4.24267	4.23073	Player 19
2021-09-30	4.5215	3.65874	Player 19
2021-09-30	4.58383	3.31019	Player 19
2021-09-30	4.72383	2.94409	Player 19
2021-09-30	4.74	3.86407	Player 19
2021-09-30	4.8345	3.1086	Player 19
2021-09-30	4.937	2.89019	Player 19
2021-09-30	5.11483	3.30472	Player 19
2021-09-30	5.17033	2.75277	Player 19
2021-09-30	5.313	2.765	Player 19
2021-09-30	5.34783	2.615	Player 19
2021-09-30	5.43467	2.71673	Player 19
2021-09-30	5.40667	2.4732	Player 19
2021-09-30	5.61583	2.66943	Player 19
2021-09-30	5.7055	2.92965	Player 19
2021-09-30	5.94267	2.09667	Player 19
2021-09-30	5.87367	2.59375	Player 19
2021-09-30	6.01067	2.87494	Player 19
2021-09-30	6.14983	2.2183	Player 19
2021-09-30	6.2485	1.69767	Player 19
2021-09-30	6.309	2.73535	Player 19
2021-09-30	6.57883	2.32626	Player 19
2021-09-30	6.4085	2.28497	Player 19
2021-09-30	6.629	2.12293	Player 19
2021-09-30	6.79383	2.07335	Player 19
2021-09-30	6.99533	1.39986	Player 19
2021-09-30	6.85233	1.85168	Player 19
2021-09-30	7.1455	0.793127	Player 19
2021-09-30	7.13417	0.738877	Player 19
2021-09-30	3.05067	2.86673	Player 22
2021-09-30	3.13	2.7755	Player 22
2021-09-30	3.25917	2.76922	Player 22
2021-09-30	3.22083	2.98896	Player 22
2021-09-30	3.43433	2.57601	Player 22
2021-09-30	3.4835	2.67969	Player 22
2021-09-30	3.72683	2.48905	Player 22
2021-09-30	3.69783	2.82178	Player 22
2021-09-30	3.99633	2.49055	Player 22
2021-09-30	3.96883	2.29898	Player 22
2021-09-30	4.0435	2.08317	Player 22
2021-09-30	4.01467	1.80612	Player 22
2021-09-30	4.23117	2.26625	Player 22
2021-09-30	4.215	2.28065	Player 22
2021-09-30	4.464	2.12417	Player 22
2021-09-30	4.442	2.07484	Player 22
2021-09-30	4.65917	1.73338	Player 22
2021-09-30	4.7055	2.07198	Player 22
2021-09-30	4.88883	1.69448	Player 22
2021-09-30	4.87333	1.58208	Player 22
2021-09-30	5.00933	1.15208	Player 22
2021-09-30	5.05583	1.21132	Player 22
2021-09-30	5.30967	0.974562	Player 22
2021-09-30	5.39617	0.984562	Player 22
2021-09-30	5.49217	1.09357	Player 22
2021-09-30	5.43467	0.883851	Player 22
2021-09-30	5.60033	1.10857	Player 22
2021-09-30	5.74467	1.05848	Player 22
2021-09-30	5.83717	0.832651	Player 22
2021-09-30	5.91733	0.797791	Player 22
2021-09-30	6.12917	0.196873	Player 22
2021-09-30	6.125	0.275206	Player 22
2021-09-30	3.00783	3.65969	Player 17
2021-09-30	3.16283	2.88776	Player 17
2021-09-30	3.36533	3.79278	Player 17
2021-09-30	3.3905	3.5107	Player 17
2021-09-30	3.418	4.26184	Player 17
2021-09-30	3.50433	3.0315	Player 17
2021-09-30	3.77583	3.03028	Player 17
2021-09-30	3.70467	3.39264	Player 17
2021-09-30	3.80367	4.44598	Player 17
2021-09-30	3.86783	4.23351	Player 17
2021-09-30	4.03083	2.61437	Player 17
2021-09-30	4.104	2.75806	Player 17
2021-09-30	4.28867	4.31056	Player 17
2021-09-30	4.30983	3.80506	Player 17
2021-09-30	4.53567	2.56118	Player 17
2021-09-30	4.5395	2.51879	Player 17
2021-09-30	4.73067	4.33834	Player 17
2021-09-30	4.7015	3.6749	Player 17
2021-09-30	4.8515	2.72742	Player 17
2021-09-30	4.98667	2.96862	Player 17
2021-09-30	5.08067	3.73876	Player 17
2021-09-30	5.087	3.05907	Player 17
2021-09-30	5.26	2.48557	Player 17
2021-09-30	5.26	2.55189	Player 17
2021-09-30	5.53	3.07335	Player 17
2021-09-30	5.48583	2.76564	Player 17
2021-09-30	5.77517	2.62252	Player 17
2021-09-30	5.68767	2.05758	Player 17
2021-09-30	5.83783	2.72734	Player 17
2021-09-30	5.80817	2.07445	Player 17
2021-09-30	6.06983	1.73878	Player 17
2021-09-30	6.1595	2.55025	Player 17
2021-09-30	6.214	1.73628	Player 17
2021-09-30	6.3455	1.85833	Player 17
2021-09-30	6.53333	1.34631	Player 17
2021-09-30	6.46233	1.50588	Player 17
2021-09-30	6.637	1.3488	Player 17
2021-09-30	6.78267	1.17779	Player 17
2021-09-30	6.816	0.474061	Player 17
2021-09-30	6.907	1.08014	Player 17
2021-09-30	7.00217	0.91306	Player 17
2021-09-30	7.146	0.910947	Player 17
2021-09-30	7.25267	0.928624	Player 17
2021-09-30	7.36483	0.955707	Player 17
2021-09-30	7.43467	0.936768	Player 17
2021-09-30	7.5265	0.800518	Player 17
2021-09-30	7.62567	0.715922	Player 17
2021-09-30	7.79	0.74596	Player 17
2021-09-30	7.90883	1.08328	Player 17
2021-09-30	8.0165	1.19004	Player 17
2021-09-30	8.17433	0.863494	Player 17
2021-09-30	8.26333	0.612858	Player 17
2021-09-30	8.25167	0.13811	Player 17
2021-09-30	3.04467	3.94962	Player 2
2021-09-30	3.073	4.39525	Player 2
2021-09-30	3.2345	3.59522	Player 2
2021-09-30	3.387	3.44399	Player 2
2021-09-30	3.50233	3.56572	Player 2
2021-09-30	3.43833	3.90661	Player 2
2021-09-30	3.785	3.88801	Player 2
2021-09-30	3.76833	3.53278	Player 2
2021-09-30	3.86167	3.46766	Player 2
2021-09-30	3.84783	3.2961	Player 2
2021-09-30	4.14083	3.35703	Player 2
2021-09-30	4.17667	3.48238	Player 2
2021-09-30	4.2515	3.76593	Player 2
2021-09-30	4.354	3.4599	Player 2
2021-09-30	4.52333	3.60023	Player 2
2021-09-30	4.5475	3.10851	Player 2
2021-09-30	4.71117	3.42659	Player 2
2021-09-30	4.63267	3.29749	Player 2
2021-09-30	4.87517	3.33856	Player 2
2021-09-30	4.855	2.79184	Player 2
2021-09-30	5.13017	3.78223	Player 2
2021-09-30	5.02933	3.00332	Player 2
2021-09-30	5.22433	2.67335	Player 2
2021-09-30	5.214	3.24428	Player 2
2021-09-30	5.57667	3.42223	Player 2
2021-09-30	5.49583	2.68192	Player 2
2021-09-30	5.76817	2.27642	Player 2
2021-09-30	5.7885	2.30482	Player 2
2021-09-30	5.8145	2.06072	Player 2
2021-09-30	5.87283	2.84647	Player 2
2021-09-30	6.06633	2.40657	Player 2
2021-09-30	6.07283	1.76147	Player 2
2021-09-30	6.35933	1.65832	Player 2
2021-09-30	6.23283	1.86001	Player 2
2021-09-30	6.4505	1.74427	Player 2
2021-09-30	6.5275	1.72552	Player 2
2021-09-30	6.65	1.28904	Player 2
2021-09-30	6.7595	1.3783	Player 2
2021-09-30	6.97067	1.31252	Player 2
2021-09-30	6.9185	1.53997	Player 2
2021-09-30	7.05067	1.22502	Player 2
2021-09-30	7.18817	1.17112	Player 2
2021-09-30	7.226	1.10288	Player 2
2021-09-30	7.3105	0.982365	Player 2
2021-09-30	7.4365	0.867045	Player 2
2021-09-30	7.43783	1.3658	Player 2
2021-09-30	7.639	0.0858207	Player 2
2021-09-30	7.63233	0.299167	Player 2
2021-09-30	3.12417	3.47787	Player 23
2021-09-30	3.09133	3.43083	Player 23
2021-09-30	3.22183	3.88388	Player 23
2021-09-30	3.25633	3.66	Player 23
2021-09-30	3.44667	3.44125	Player 23
2021-09-30	3.50567	3.61662	Player 23
2021-09-30	3.798	3.38375	Player 23
2021-09-30	3.60067	3.3375	Player 23
2021-09-30	3.834	3.50496	Player 23
2021-09-30	3.83867	3.53167	Player 23
2021-09-30	4.08817	2.78208	Player 23
2021-09-30	4.178	2.80602	Player 23
2021-09-30	4.2315	3.10579	Player 23
2021-09-30	4.2315	3.61625	Player 23
2021-09-30	4.52283	3.05583	Player 23
2021-09-30	4.57783	2.67053	Player 23
2021-09-30	4.74467	2.69958	Player 23
2021-09-30	4.62183	3.16417	Player 23
2021-09-30	4.91283	2.95607	Player 23
2021-09-30	4.84967	2.70303	Player 23
2021-09-30	5.05633	2.50417	Player 23
2021-09-30	5.16233	2.52708	Player 23
2021-09-30	5.31133	2.29542	Player 23
2021-09-30	5.201	3.02792	Player 23
2021-09-30	5.445	2.42417	Player 23
2021-09-30	5.47133	2.7525	Player 23
2021-09-30	5.71683	2.58833	Player 23
2021-09-30	5.789	2.3225	Player 23
2021-09-30	5.95067	2.17458	Player 23
2021-09-30	5.93633	2.24708	Player 23
2021-09-30	6.01017	1.75208	Player 23
2021-09-30	6.19767	1.8825	Player 23
2021-09-30	6.34117	1.63458	Player 23
2021-09-30	6.34383	1.54875	Player 23
2021-09-30	6.51883	1.7175	Player 23
2021-09-30	6.40967	1.69583	Player 23
2021-09-30	6.6045	1.21375	Player 23
2021-09-30	6.68217	1.18958	Player 23
2021-09-30	6.9425	0.782146	Player 23
2021-09-30	6.82283	0.996667	Player 23
2021-09-30	7.13783	0.525698	Player 23
2021-09-30	7.12667	0.578198	Player 23
2021-09-30	7.2175	0.476532	Player 23
2021-09-30	7.29667	0.484166	Player 23
2021-09-30	3.0905	3.47202	Player 8
2021-09-30	3.09267	3.31144	Player 8
2021-09-30	3.20317	4.47076	Player 8
2021-09-30	3.3655	4.1751	Player 8
2021-09-30	3.52133	3.02591	Player 8
2021-09-30	3.493	3.32721	Player 8
2021-09-30	3.69517	4.59992	Player 8
2021-09-30	3.77183	6.10169	Player 8
2021-09-30	3.95133	3.84519	Player 8
2021-09-30	3.81167	3.11388	Player 8
2021-09-30	4.12283	3.30311	Player 8
2021-09-30	4.1095	4.35961	Player 8
2021-09-30	4.34717	2.80214	Player 8
2021-09-30	4.36683	4.66914	Player 8
2021-09-30	4.57117	3.81386	Player 8
2021-09-30	4.40583	3.75722	Player 8
2021-09-30	4.65483	3.00081	Player 8
2021-09-30	4.77417	3.38388	Player 8
2021-09-30	4.9375	2.3428	Player 8
2021-09-30	4.93833	3.19094	Player 8
2021-09-30	5.108	2.39157	Player 8
2021-09-30	5.099	2.34753	Player 8
2021-09-30	5.27833	2.35385	Player 8
2021-09-30	5.217	2.35285	Player 8
2021-09-30	5.48267	2.34474	Player 8
2021-09-30	5.40867	2.37681	Player 8
2021-09-30	5.72817	2.08823	Player 8
2021-09-30	5.662	2.44108	Player 8
2021-09-30	5.9555	2.07848	Player 8
2021-09-30	5.88567	2.05608	Player 8
2021-09-30	6.00417	1.84213	Player 8
2021-09-30	6.071	2.04218	Player 8
2021-09-30	6.3125	1.59699	Player 8
2021-09-30	6.22667	1.71323	Player 8
2021-09-30	6.56817	1.75823	Player 8
2021-09-30	6.477	1.76314	Player 8
2021-09-30	6.767	1.29059	Player 8
2021-09-30	6.77533	1.60489	Player 8
2021-09-30	6.83283	1.02791	Player 8
2021-09-30	6.9275	1.78759	Player 8
2021-09-30	7.00167	0.79101	Player 8
2021-09-30	7.1165	1.36437	Player 8
2021-09-30	7.28167	1.1072	Player 8
2021-09-30	7.31917	0.182197	Player 8
2021-09-30	3.17967	4.36979	Player 14
2021-09-30	3.10817	3.48042	Player 14
2021-09-30	3.217	2.97875	Player 14
2021-09-30	3.38167	3.5825	Player 14
2021-09-30	3.409	3.53589	Player 14
2021-09-30	3.49167	3.06583	Player 14
2021-09-30	3.64567	3.70437	Player 14
2021-09-30	3.797	3.54839	Player 14
2021-09-30	3.84183	3.10838	Player 14
2021-09-30	3.80017	3.00417	Player 14
2021-09-30	4.16233	3.52006	Player 14
2021-09-30	4.17367	3.41213	Player 14
2021-09-30	4.2705	2.44646	Player 14
2021-09-30	4.33683	2.84375	Player 14
2021-09-30	4.58533	3.38713	Player 14
2021-09-30	4.52383	3.03381	Player 14
2021-09-30	4.60817	2.92474	Player 14
2021-09-30	4.69667	2.41208	Player 14
2021-09-30	4.9205	3.06208	Player 14
2021-09-30	4.96533	2.91474	Player 14
2021-09-30	5.19333	2.29	Player 14
2021-09-30	5.02833	2.38042	Player 14
2021-09-30	5.22633	2.16333	Player 14
2021-09-30	5.252	2.87016	Player 14
2021-09-30	5.58467	2.29492	Player 14
2021-09-30	5.49983	2.33932	Player 14
2021-09-30	5.64133	1.78583	Player 14
2021-09-30	5.75333	1.80542	Player 14
2021-09-30	5.87283	1.705	Player 14
2021-09-30	5.80783	2.07867	Player 14
2021-09-30	6.1735	1.74658	Player 14
2021-09-30	6.052	2.00075	Player 14
2021-09-30	6.25233	0.973813	Player 14
2021-09-30	6.3825	1.33083	Player 14
2021-09-30	6.41833	0.578224	Player 14
2021-09-30	6.504	1.19125	Player 14
2021-09-30	6.64367	0.546839	Player 14
2021-09-30	6.68517	0.639583	Player 14
2021-09-30	6.8215	0.308607	Player 14
2021-09-29	3.12017	3.76857	Player 7
2021-09-29	3.09317	3.93333	Player 7
2021-09-29	3.21933	3.44545	Player 7
2021-09-29	3.279	4.09043	Player 7
2021-09-29	3.5255	3.57149	Player 7
2021-09-29	3.46033	3.48329	Player 7
2021-09-29	3.62633	3.30528	Player 7
2021-09-29	3.65683	3.84668	Player 7
2021-09-29	3.94383	3.47903	Player 7
2021-09-29	3.871	3.49245	Player 7
2021-09-29	4.007	3.3475	Player 7
2021-09-29	4.192	3.0087	Player 7
2021-09-29	4.22817	3.08425	Player 7
2021-09-29	4.31733	3.19795	Player 7
2021-09-29	4.5735	3.1205	Player 7
2021-09-29	4.544	3.09837	Player 7
2021-09-29	4.64283	3.10862	Player 7
2021-09-29	4.6175	2.93318	Player 7
2021-09-29	4.935	3.2861	Player 7
2021-09-29	4.85717	2.73966	Player 7
2021-09-29	5.071	3.09641	Player 7
2021-09-29	5.0315	2.80686	Player 7
2021-09-29	5.259	3.14235	Player 7
2021-09-29	5.35333	2.43141	Player 7
2021-09-29	5.58233	2.67235	Player 7
2021-09-29	5.589	2.1375	Player 7
2021-09-29	5.66533	1.97545	Player 7
2021-09-29	5.7025	1.95684	Player 7
2021-09-29	5.8865	1.68316	Player 7
2021-09-29	5.89133	1.76365	Player 7
2021-09-29	6.06117	2.06816	Player 7
2021-09-29	6.15	1.77128	Player 7
2021-09-29	6.3955	1.61096	Player 7
2021-09-29	6.2605	1.73441	Player 7
2021-09-29	6.542	1.80137	Player 7
2021-09-29	6.50517	1.79965	Player 7
2021-09-29	6.70167	1.56274	Player 7
2021-09-29	6.779	1.40923	Player 7
2021-09-29	6.91117	1.61732	Player 7
2021-09-29	6.92183	1.83769	Player 7
2021-09-29	7.0195	1.4344	Player 7
2021-09-29	7.11083	1.72186	Player 7
2021-09-29	7.31433	1.62144	Player 7
2021-09-29	7.20033	0.907083	Player 7
2021-09-29	7.46	1.04652	Player 7
2021-09-29	7.5685	0.401524	Player 7
2021-09-29	3.05633	4.26073	Player 5
2021-09-29	3.17217	4.65519	Player 5
2021-09-29	3.2025	3.89761	Player 5
2021-09-29	3.30533	3.32463	Player 5
2021-09-29	3.5015	3.83698	Player 5
2021-09-29	3.5555	4.14728	Player 5
2021-09-29	3.67117	3.26613	Player 5
2021-09-29	3.799	2.99769	Player 5
2021-09-29	3.89333	3.77198	Player 5
2021-09-29	3.99217	3.72978	Player 5
2021-09-29	4.18733	3.06656	Player 5
2021-09-29	4.13917	2.91688	Player 5
2021-09-29	4.25983	3.28571	Player 5
2021-09-29	4.32667	3.4983	Player 5
2021-09-29	4.53067	2.81327	Player 5
2021-09-29	4.46583	2.96063	Player 5
2021-09-29	4.65967	2.76894	Player 5
2021-09-29	4.64183	3.53017	Player 5
2021-09-29	4.81417	2.60324	Player 5
2021-09-29	4.98167	3.13488	Player 5
2021-09-29	5.16483	2.50309	Player 5
2021-09-29	5.09283	2.10907	Player 5
2021-09-29	5.29033	2.87279	Player 5
2021-09-29	5.3265	2.52604	Player 5
2021-09-29	5.51067	2.41738	Player 5
2021-09-29	5.53	2.21326	Player 5
2021-09-29	5.68817	2.10576	Player 5
2021-09-29	5.61867	2.0599	Player 5
2021-09-29	5.9545	1.97427	Player 5
2021-09-29	5.89117	2.04026	Player 5
2021-09-29	6.092	1.50402	Player 5
2021-09-29	6.116	2.01193	Player 5
2021-09-29	6.27133	1.53532	Player 5
2021-09-29	6.34033	1.88401	Player 5
2021-09-29	6.53433	1.32282	Player 5
2021-09-29	6.51233	1.51364	Player 5
2021-09-29	6.6425	1.40114	Player 5
2021-09-29	6.72067	1.39947	Player 5
2021-09-29	6.9	1.50906	Player 5
2021-09-29	6.87717	0.818725	Player 5
2021-09-29	7.07133	1.63911	Player 5
2021-09-29	7.12517	0.734592	Player 5
2021-09-29	7.24533	1.43577	Player 5
2021-09-29	7.375	1.34577	Player 5
2021-09-29	7.473	1.06776	Player 5
2021-09-29	7.60833	0.872403	Player 5
2021-09-29	7.6705	0.76157	Player 5
2021-09-29	3.18833	3.97354	Player 10
2021-09-29	3.12883	3.84973	Player 10
2021-09-29	3.27883	4.21226	Player 10
2021-09-29	3.3935	4.05825	Player 10
2021-09-29	3.576	3.86187	Player 10
2021-09-29	3.4105	3.68504	Player 10
2021-09-29	3.69817	3.49392	Player 10
2021-09-29	3.7585	3.7662	Player 10
2021-09-29	3.97067	3.74686	Player 10
2021-09-29	3.83833	3.72928	Player 10
2021-09-29	4.13	3.48786	Player 10
2021-09-29	4.1975	3.45311	Player 10
2021-09-29	4.29717	3.37497	Player 10
2021-09-29	4.3505	3.1604	Player 10
2021-09-29	4.52233	3.39949	Player 10
2021-09-29	4.59583	3.16569	Player 10
2021-09-29	4.79817	3.12436	Player 10
2021-09-29	4.747	3.02407	Player 10
2021-09-29	4.81167	3.33928	Player 10
2021-09-29	4.8575	3.10111	Player 10
2021-09-29	5.16233	3.04393	Player 10
2021-09-29	5.16283	3.11841	Player 10
2021-09-29	5.22417	3.00486	Player 10
2021-09-29	5.21483	2.94639	Player 10
2021-09-29	5.46783	2.95824	Player 10
2021-09-29	5.51167	2.83713	Player 10
2021-09-29	5.728	2.77074	Player 10
2021-09-29	5.79417	2.54107	Player 10
2021-09-29	5.84017	1.72125	Player 10
2021-09-29	5.96417	1.77577	Player 10
2021-09-29	6.00417	2.27732	Player 10
2021-09-29	6.03817	2.31338	Player 10
2021-09-29	6.23	1.81874	Player 10
2021-09-29	6.268	1.73098	Player 10
2021-09-29	6.4175	1.44935	Player 10
2021-09-29	6.51183	1.52453	Player 10
2021-09-29	6.623	1.49203	Player 10
2021-09-29	6.79967	1.30154	Player 10
2021-09-29	6.82417	0.509419	Player 10
2021-09-29	6.92083	1.37506	Player 10
2021-09-29	7.03067	1.08935	Player 10
2021-09-29	7.16983	1.12185	Player 10
2021-09-29	7.234	1.01267	Player 10
2021-09-29	7.36817	0.872487	Player 10
2021-09-29	7.43367	0.716654	Player 10
2021-09-29	7.51817	0.337045	Player 10
2021-09-29	3.04433	4.37457	Player 4
2021-09-29	3.10283	3.66693	Player 4
2021-09-29	3.36433	4.24225	Player 4
2021-09-29	3.356	5.19116	Player 4
2021-09-29	3.49083	3.58943	Player 4
2021-09-29	3.5885	4.17416	Player 4
2021-09-29	3.76833	4.421	Player 4
2021-09-29	3.713	3.34194	Player 4
2021-09-29	3.97033	4.06916	Player 4
2021-09-29	3.94117	5.22157	Player 4
2021-09-29	4.13633	3.27527	Player 4
2021-09-29	4.11083	3.45271	Player 4
2021-09-29	4.2355	4.30779	Player 4
2021-09-29	4.31467	3.38524	Player 4
2021-09-29	4.43283	3.16938	Player 4
2021-09-29	4.48133	3.45792	Player 4
2021-09-29	4.70933	4.0032	Player 4
2021-09-29	4.61817	4.905	Player 4
2021-09-29	4.99833	4.01658	Player 4
2021-09-29	4.97317	3.00768	Player 4
2021-09-29	5.12667	2.74262	Player 4
2021-09-29	5.08367	3.36445	Player 4
2021-09-29	5.34017	3.40487	Player 4
2021-09-29	5.32683	2.99435	Player 4
2021-09-29	5.54483	2.12686	Player 4
2021-09-29	5.5455	2.28116	Player 4
2021-09-29	5.721	3.15445	Player 4
2021-09-29	5.69033	3.09601	Player 4
2021-09-29	5.951	1.71343	Player 4
2021-09-29	5.94767	2.75595	Player 4
2021-09-29	6.02933	2.62987	Player 4
2021-09-29	6.10683	1.88176	Player 4
2021-09-29	6.25917	1.80135	Player 4
2021-09-29	6.208	2.40595	Player 4
2021-09-29	6.427	1.97511	Player 4
2021-09-29	6.42983	1.98694	Player 4
2021-09-29	6.79267	1.9404	Player 4
2021-09-29	6.62217	1.85736	Player 4
2021-09-29	6.81367	1.79569	Player 4
2021-09-29	6.9595	1.66606	Player 4
2021-09-29	7.0105	1.81709	Player 4
2021-09-29	7.14617	1.58231	Player 4
2021-09-29	7.248	1.54167	Player 4
2021-09-29	7.28717	1.37439	Player 4
2021-09-29	7.55933	1.24874	Player 4
2021-09-29	7.45067	1.24064	Player 4
2021-09-29	7.653	1.00457	Player 4
2021-09-29	7.7845	0.866237	Player 4
2021-09-29	7.84233	0.432904	Player 4
2021-09-29	3.09883	3.133	Player 16
2021-09-29	3.00883	3.00567	Player 16
2021-09-29	3.23767	3.7213	Player 16
2021-09-29	3.256	3.5879	Player 16
2021-09-29	3.5915	3.16709	Player 16
2021-09-29	3.40567	3.11026	Player 16
2021-09-29	3.60833	3.27314	Player 16
2021-09-29	3.7025	3.7697	Player 16
2021-09-29	3.9205	3.19824	Player 16
2021-09-29	3.95167	2.94696	Player 16
2021-09-29	4.07983	3.83303	Player 16
2021-09-29	4.019	2.90077	Player 16
2021-09-29	4.21567	2.75824	Player 16
2021-09-29	4.29417	2.9723	Player 16
2021-09-29	4.42817	3.19246	Player 16
2021-09-29	4.49333	2.80622	Player 16
2021-09-29	4.60933	2.8372	Player 16
2021-09-29	4.76267	2.99288	Player 16
2021-09-29	4.9425	2.96553	Player 16
2021-09-29	4.8175	2.65301	Player 16
2021-09-29	5.17633	2.70627	Player 16
2021-09-29	5.06067	2.7435	Player 16
2021-09-29	5.39283	2.64017	Player 16
2021-09-29	5.23083	2.36097	Player 16
2021-09-29	5.46533	2.06956	Player 16
2021-09-29	5.47483	2.43985	Player 16
2021-09-29	5.68733	2.46186	Player 16
2021-09-29	5.65133	2.44741	Player 16
2021-09-29	5.8685	1.98231	Player 16
2021-09-29	5.91167	2.14407	Player 16
2021-09-29	6.03533	1.75953	Player 16
2021-09-29	6.15667	2.15828	Player 16
2021-09-29	6.25283	1.59753	Player 16
2021-09-29	6.32633	2.11662	Player 16
2021-09-29	6.56983	1.24664	Player 16
2021-09-29	6.54667	1.80787	Player 16
2021-09-29	6.68217	1.18769	Player 16
2021-09-29	6.7545	1.58691	Player 16
2021-09-29	6.90683	1.14201	Player 16
2021-09-29	6.8295	1.12035	Player 16
2021-09-29	7.00417	0.945042	Player 16
2021-09-29	7.1365	1.10338	Player 16
2021-09-29	7.20583	1.04403	Player 16
2021-09-29	7.3465	0.934449	Player 16
2021-09-29	7.42033	0.698759	Player 16
2021-09-29	7.4765	0.605173	Player 16
2021-09-29	7.61	0.292033	Player 16
2021-09-29	3.07917	3.15255	Player 15
2021-09-29	3.18717	3.88229	Player 15
2021-09-29	3.3265	3.27817	Player 15
2021-09-29	3.25617	3.49862	Player 15
2021-09-29	3.418	3.02546	Player 15
2021-09-29	3.593	2.92437	Player 15
2021-09-29	3.64817	3.33234	Player 15
2021-09-29	3.66883	3.90604	Player 15
2021-09-29	3.898	2.96125	Player 15
2021-09-29	3.93317	3.07958	Player 15
2021-09-29	4.02117	3.0965	Player 15
2021-09-29	4.0345	3.64833	Player 15
2021-09-29	4.3415	3.0775	Player 15
2021-09-29	4.28683	2.83948	Player 15
2021-09-29	4.553	2.49323	Player 15
2021-09-29	4.41317	2.52958	Player 15
2021-09-29	4.6465	2.81417	Player 15
2021-09-29	4.642	2.59125	Player 15
2021-09-29	4.90983	2.63518	Player 15
2021-09-29	4.89983	2.40208	Player 15
2021-09-29	5.1385	2.15877	Player 15
2021-09-29	5.0845	2.04083	Player 15
2021-09-29	5.33517	1.95838	Player 15
2021-09-29	5.21	2.42976	Player 15
2021-09-29	5.54133	1.84792	Player 15
2021-09-29	5.46467	2.09601	Player 15
2021-09-29	5.72033	1.69379	Player 15
2021-09-29	5.71967	1.68455	Player 15
2021-09-29	5.85467	1.52129	Player 15
2021-09-29	5.85917	1.67913	Player 15
2021-09-29	6.02267	1.60621	Player 15
2021-09-29	6.02317	1.20698	Player 15
2021-09-29	6.3605	1.73667	Player 15
2021-09-29	6.21133	1.82163	Player 15
2021-09-29	6.52817	1.40125	Player 15
2021-09-29	6.58617	1.62042	Player 15
2021-09-29	6.71733	1.55708	Player 15
2021-09-29	6.6215	1.26927	Player 15
2021-09-29	6.98333	1.17255	Player 15
2021-09-29	6.8595	1.28708	Player 15
2021-09-29	7.1855	0.732134	Player 15
2021-09-29	7.101	0.8188	Player 15
2021-09-29	7.3145	0.48625	Player 15
2021-09-29	7.27533	0.65875	Player 15
2021-09-29	7.449	0.155834	Player 15
2021-09-29	3.15883	3.79552	Player 12
2021-09-29	3.10017	3.87957	Player 12
2021-09-29	3.22683	4.32177	Player 12
2021-09-29	3.24817	3.89149	Player 12
2021-09-29	3.506	3.63356	Player 12
2021-09-29	3.49317	3.25582	Player 12
2021-09-29	3.60833	3.49093	Player 12
2021-09-29	3.61133	3.36509	Player 12
2021-09-29	3.9585	3.69248	Player 12
2021-09-29	3.90633	3.14058	Player 12
2021-09-29	4.1485	2.67366	Player 12
2021-09-29	4.10983	3.24054	Player 12
2021-09-29	4.30867	2.76724	Player 12
2021-09-29	4.28367	3.36498	Player 12
2021-09-29	4.57983	2.63873	Player 12
2021-09-29	4.44283	2.90679	Player 12
2021-09-29	4.7215	2.41269	Player 12
2021-09-29	4.72033	2.49201	Player 12
2021-09-29	4.8005	2.18311	Player 12
2021-09-29	4.87033	2.37378	Player 12
2021-09-29	5.00817	2.11394	Player 12
2021-09-29	5.06183	2.09936	Player 12
2021-09-29	5.34317	1.92003	Player 12
2021-09-29	5.3125	2.3476	Player 12
2021-09-29	5.59683	2.10324	Player 12
2021-09-29	5.52017	2.15132	Player 12
2021-09-29	5.79117	1.63491	Player 12
2021-09-29	5.78967	2.35782	Player 12
2021-09-29	5.849	1.48082	Player 12
2021-09-29	5.87517	1.50094	Player 12
2021-09-29	6.034	2.00108	Player 12
2021-09-29	6.06017	2.0078	Player 12
2021-09-29	6.28283	2.4552	Player 12
2021-09-29	6.21767	1.6854	Player 12
2021-09-29	6.471	0.908964	Player 12
2021-09-29	6.58767	2.4277	Player 12
2021-09-29	6.85417	2.20184	Player 12
2021-09-29	7.02817	1.35247	Player 12
2021-09-29	7.15917	0.540391	Player 12
2021-09-29	3.0155	3.55423	Player 3
2021-09-29	3.09	3.75014	Player 3
2021-09-29	3.21133	3.66724	Player 3
2021-09-29	3.26867	4.19399	Player 3
2021-09-29	3.53883	3.45606	Player 3
2021-09-29	3.597	3.32366	Player 3
2021-09-29	3.65733	3.20557	Player 3
2021-09-29	3.67833	4.20535	Player 3
2021-09-29	3.84483	3.46689	Player 3
2021-09-29	3.94483	3.27172	Player 3
2021-09-29	4.101	3.15375	Player 3
2021-09-29	4.10333	3.76094	Player 3
2021-09-29	4.358	3.23862	Player 3
2021-09-29	4.2105	3.25043	Player 3
2021-09-29	4.47367	3.19888	Player 3
2021-09-29	4.47067	3.43803	Player 3
2021-09-29	4.67367	2.8793	Player 3
2021-09-29	4.60717	3.15835	Player 3
2021-09-29	4.89767	2.96058	Player 3
2021-09-29	4.8835	3.2787	Player 3
2021-09-29	5.17567	2.8394	Player 3
2021-09-29	5.00533	2.7776	Player 3
2021-09-29	5.20417	2.92951	Player 3
2021-09-29	5.38833	3.19524	Player 3
2021-09-29	5.51483	3.00088	Player 3
2021-09-29	5.55	2.51325	Player 3
2021-09-29	5.77583	2.75755	Player 3
2021-09-29	5.7775	3.11647	Player 3
2021-09-29	5.81083	2.2195	Player 3
2021-09-29	5.82183	1.73412	Player 3
2021-09-29	6.11933	3.35147	Player 3
2021-09-29	6.07767	2.62096	Player 3
2021-09-29	6.26417	1.97495	Player 3
2021-09-29	6.301	2.30684	Player 3
2021-09-29	6.56017	2.05922	Player 3
2021-09-29	6.41533	2.65372	Player 3
2021-09-29	6.69417	1.72774	Player 3
2021-09-29	6.722	2.26463	Player 3
2021-09-29	6.9	1.47107	Player 3
2021-09-29	6.83817	1.41413	Player 3
2021-09-29	7.072	1.02901	Player 3
2021-09-29	7.131	1.35087	Player 3
2021-09-29	7.3985	1.05373	Player 3
2021-09-29	7.23133	0.995501	Player 3
2021-09-29	7.59317	1.03646	Player 3
2021-09-29	7.474	0.933426	Player 3
2021-09-29	7.65717	0.970211	Player 3
2021-09-29	7.61267	0.0665363	Player 3
2021-09-29	7.81033	0.892618	Player 3
2021-09-29	7.85933	0.768393	Player 3
2021-09-29	8.0825	0.607588	Player 3
2021-09-29	8.12133	0.683064	Player 3
2021-09-29	8.23567	0.568628	Player 3
2021-09-29	8.29683	0.389878	Player 3
2021-09-29	3.08583	2.63513	Player 9
2021-09-29	3.12317	2.74748	Player 9
2021-09-29	3.38867	3.03784	Player 9
2021-09-29	3.25433	2.99288	Player 9
2021-09-29	3.51417	2.43084	Player 9
2021-09-29	3.51283	2.67622	Player 9
2021-09-29	3.7415	3.07661	Player 9
2021-09-29	3.67617	2.02442	Player 9
2021-09-29	3.8435	2.43253	Player 9
2021-09-29	3.873	2.38852	Player 9
2021-09-29	4.13367	2.49761	Player 9
2021-09-29	4.01967	3.04585	Player 9
2021-09-29	4.38417	2.23743	Player 9
2021-09-29	4.351	2.86335	Player 9
2021-09-29	4.57933	2.08618	Player 9
2021-09-29	4.47317	2.12592	Player 9
2021-09-29	4.60567	2.21933	Player 9
2021-09-29	4.60167	3.10508	Player 9
2021-09-29	4.86633	2.026	Player 9
2021-09-29	4.8815	2.83609	Player 9
2021-09-29	5.09067	1.67775	Player 9
2021-09-29	5.12967	1.74874	Player 9
2021-09-29	5.25917	2.66018	Player 9
2021-09-29	5.27783	1.70971	Player 9
2021-09-29	5.48067	2.47995	Player 9
2021-09-29	5.435	1.2993	Player 9
2021-09-29	5.6635	1.91745	Player 9
2021-09-29	5.6055	1.19913	Player 9
2021-09-29	5.86917	1.49868	Player 9
2021-09-29	5.9535	1.30535	Player 9
2021-09-29	6.1145	1.17157	Player 9
2021-09-29	6.14083	1.32236	Player 9
2021-09-29	6.22133	1.35486	Player 9
2021-09-29	6.26683	1.25084	Player 9
2021-09-29	6.57367	1.22797	Player 9
2021-09-29	6.4505	1.05755	Player 9
2021-09-29	6.687	0.941351	Player 9
2021-09-29	6.76967	1.15343	Player 9
2021-09-29	6.803	0.519487	Player 9
2021-09-29	6.82533	1.02391	Player 9
2021-09-29	7.03333	0.927087	Player 9
2021-09-29	7.096	0.985265	Player 9
2021-09-29	7.219	0.3321	Player 9
2021-09-29	3.08183	3.202	Player 18
2021-09-29	3.11033	3.3488	Player 18
2021-09-29	3.3415	3.66962	Player 18
2021-09-29	3.23333	4.41183	Player 18
2021-09-29	3.41633	4.11374	Player 18
2021-09-29	3.47983	3.1885	Player 18
2021-09-29	3.75617	4.77016	Player 18
2021-09-29	3.71533	3.86154	Player 18
2021-09-29	3.84217	4.05861	Player 18
2021-09-29	3.9195	2.85835	Player 18
2021-09-29	4.065	2.99475	Player 18
2021-09-29	4.14767	3.72029	Player 18
2021-09-29	4.28317	3.56402	Player 18
2021-09-29	4.29183	4.58497	Player 18
2021-09-29	4.59417	3.04971	Player 18
2021-09-29	4.51117	3.57719	Player 18
2021-09-29	4.61333	2.75866	Player 18
2021-09-29	4.72067	4.18497	Player 18
2021-09-29	4.95217	2.60024	Player 18
2021-09-29	4.82217	3.05344	Player 18
2021-09-29	5.17283	2.53888	Player 18
2021-09-29	5.0585	3.73085	Player 18
2021-09-29	5.3125	1.99635	Player 18
2021-09-29	5.28817	2.33494	Player 18
2021-09-29	5.42133	3.3471	Player 18
2021-09-29	5.49817	2.66935	Player 18
2021-09-29	5.7385	2.41602	Player 18
2021-09-29	5.77717	3.15434	Player 18
2021-09-29	5.86867	2.11649	Player 18
2021-09-29	5.9815	2.0326	Player 18
2021-09-29	6.0525	2.71851	Player 18
2021-09-29	6.12383	2.15691	Player 18
2021-09-29	6.314	2.4361	Player 18
2021-09-29	6.27583	1.72088	Player 18
2021-09-29	6.5025	2.19818	Player 18
2021-09-29	6.40483	1.45823	Player 18
2021-09-29	6.63817	1.11937	Player 18
2021-09-29	6.7465	2.03194	Player 18
2021-09-29	6.91167	0.906238	Player 18
2021-09-29	6.92667	1.7336	Player 18
2021-09-29	7.12233	1.39661	Player 18
2021-09-29	7.1915	1.30394	Player 18
2021-09-29	7.30317	1.02483	Player 18
2021-09-29	7.44483	1.152	Player 18
2021-09-29	7.53083	1.03366	Player 18
2021-09-29	7.64967	1.16455	Player 18
2021-09-29	7.714	1.1308	Player 18
2021-09-29	7.9075	1.0723	Player 18
2021-09-29	7.98	0.947302	Player 18
2021-09-29	8.07567	0.411949	Player 18
2021-09-29	3.04617	4.01316	Player 20
2021-09-29	3.03933	3.43207	Player 20
2021-09-29	3.3555	4.78208	Player 20
2021-09-29	3.39083	3.84282	Player 20
2021-09-29	3.439	4.40553	Player 20
2021-09-29	3.42333	4.04781	Player 20
2021-09-29	3.639	3.32803	Player 20
2021-09-29	3.73683	3.25906	Player 20
2021-09-29	3.87583	4.10379	Player 20
2021-09-29	3.8175	4.415	Player 20
2021-09-29	4.19133	3.33261	Player 20
2021-09-29	4.07033	3.18414	Player 20
2021-09-29	4.22233	3.6825	Player 20
2021-09-29	4.24967	3.85212	Player 20
2021-09-29	4.53283	3.11432	Player 20
2021-09-29	4.406	3.15299	Player 20
2021-09-29	4.63267	2.80532	Player 20
2021-09-29	4.63067	3.10129	Player 20
2021-09-29	4.913	2.98699	Player 20
2021-09-29	4.96033	2.74754	Player 20
2021-09-29	5.154	2.14924	Player 20
2021-09-29	5.19	2.14289	Player 20
2021-09-29	5.3695	1.6362	Player 20
2021-09-29	5.242	2.79928	Player 20
2021-09-29	5.4035	1.68081	Player 20
2021-09-29	5.54783	2.76053	Player 20
2021-09-29	5.7315	1.21437	Player 20
2021-09-29	5.75033	2.30303	Player 20
2021-09-29	5.94233	1.23918	Player 20
2021-09-29	5.83317	1.09841	Player 20
2021-09-29	6.16117	1.51732	Player 20
2021-09-29	6.01517	1.88011	Player 20
2021-09-29	6.341	1.33043	Player 20
2021-09-29	6.2295	1.33918	Player 20
2021-09-29	6.52083	0.794621	Player 20
2021-09-29	6.4765	0.928914	Player 20
2021-09-29	6.61117	0.765997	Player 20
2021-09-29	6.72583	0.750038	Player 20
2021-09-29	6.81983	0.452959	Player 20
2021-09-29	6.871	0.191708	Player 20
2021-09-29	3.17283	3.74764	Player 13
2021-09-29	3.1575	3.67876	Player 13
2021-09-29	3.39067	3.04188	Player 13
2021-09-29	3.22183	3.03912	Player 13
2021-09-29	3.4715	3.65423	Player 13
2021-09-29	3.53717	3.33758	Player 13
2021-09-29	3.72467	2.63261	Player 13
2021-09-29	3.64167	2.92313	Player 13
2021-09-29	3.86583	3.55923	Player 13
2021-09-29	3.81267	3.1421	Player 13
2021-09-29	4.19767	2.95697	Player 13
2021-09-29	4.19417	3.10627	Player 13
2021-09-29	4.24717	3.33213	Player 13
2021-09-29	4.21267	2.57945	Player 13
2021-09-29	4.57417	2.80421	Player 13
2021-09-29	4.58667	2.77844	Player 13
2021-09-29	4.61583	2.22591	Player 13
2021-09-29	4.65133	2.34728	Player 13
2021-09-29	4.82133	2.67106	Player 13
2021-09-29	4.80083	2.26675	Player 13
2021-09-29	5.114	2.37066	Player 13
2021-09-29	5.05017	2.40786	Player 13
2021-09-29	5.276	2.12588	Player 13
2021-09-29	5.34217	2.32308	Player 13
2021-09-29	5.44867	2.00677	Player 13
2021-09-29	5.52967	2.13702	Player 13
2021-09-29	5.78033	1.9208	Player 13
2021-09-29	5.72533	2.09204	Player 13
2021-09-29	5.9265	1.91745	Player 13
2021-09-29	5.96717	1.91352	Player 13
2021-09-29	6.1345	1.6979	Player 13
2021-09-29	6.1745	1.70543	Player 13
2021-09-29	6.21067	1.56286	Player 13
2021-09-29	6.27083	1.63326	Player 13
2021-09-29	6.49817	1.09513	Player 13
2021-09-29	6.45733	1.22411	Player 13
2021-09-29	6.63183	0.595678	Player 13
2021-09-29	6.60133	0.658885	Player 13
2021-09-29	6.8145	0.58263	Player 13
2021-09-29	6.86733	0.133043	Player 13
2021-09-29	3.1795	3.47853	Player 21
2021-09-29	3.12633	3.60545	Player 21
2021-09-29	3.29633	3.78574	Player 21
2021-09-29	3.3765	3.43676	Player 21
2021-09-29	3.47483	3.49013	Player 21
2021-09-29	3.58317	3.2666	Player 21
2021-09-29	3.6575	3.74936	Player 21
2021-09-29	3.67117	3.22782	Player 21
2021-09-29	3.9435	3.78452	Player 21
2021-09-29	3.97367	3.67655	Player 21
2021-09-29	4.0225	3.41884	Player 21
2021-09-29	4.02267	2.79131	Player 21
2021-09-29	4.31283	3.15784	Player 21
2021-09-29	4.3005	3.18593	Player 21
2021-09-29	4.53183	2.25517	Player 21
2021-09-29	4.58367	2.64166	Player 21
2021-09-29	4.6355	2.87659	Player 21
2021-09-29	4.64367	3.00673	Player 21
2021-09-29	4.87967	2.45882	Player 21
2021-09-29	4.96233	2.4392	Player 21
2021-09-29	5.17017	2.1642	Player 21
2021-09-29	5.185	2.28536	Player 21
2021-09-29	5.2125	2.09157	Player 21
2021-09-29	5.383	2.37008	Player 21
2021-09-29	5.54267	2.03727	Player 21
2021-09-29	5.55917	2.09874	Player 21
2021-09-29	5.7905	2.26708	Player 21
2021-09-29	5.6235	2.08187	Player 21
2021-09-29	5.8355	1.93772	Player 21
2021-09-29	5.85733	1.99395	Player 21
2021-09-29	6.029	1.84454	Player 21
2021-09-29	6.01433	2.33458	Player 21
2021-09-29	6.312	2.0366	Player 21
2021-09-29	6.30933	1.72257	Player 21
2021-09-29	6.5055	1.52243	Player 21
2021-09-29	6.59567	1.18447	Player 21
2021-09-29	6.6355	1.05197	Player 21
2021-09-29	6.73883	0.90383	Player 21
2021-09-29	6.89917	0.888359	Player 21
2021-09-29	6.989	0.839293	Player 21
2021-09-29	7.0885	1.16421	Player 21
2021-09-29	7.1485	1.02219	Player 21
2021-09-29	7.39967	1.32675	Player 21
2021-09-29	7.2335	1.23921	Player 21
2021-09-29	7.444	1.02163	Player 21
2021-09-29	7.482	1.30467	Player 21
2021-09-29	7.75233	0.775699	Player 21
2021-09-29	7.61617	0.949449	Player 21
2021-09-29	3.0065	3.91333	Player 11
2021-09-29	3.052	3.84343	Player 11
2021-09-29	3.25767	3.35094	Player 11
2021-09-29	3.36667	3.37625	Player 11
2021-09-29	3.584	3.8551	Player 11
2021-09-29	3.40583	3.39162	Player 11
2021-09-29	3.7695	3.10107	Player 11
2021-09-29	3.71217	2.87366	Player 11
2021-09-29	3.87	2.93625	Player 11
2021-09-29	3.89983	3.16896	Player 11
2021-09-29	4.09	2.72037	Player 11
2021-09-29	4.01533	3.0244	Player 11
2021-09-29	4.39817	2.77037	Player 11
2021-09-29	4.24483	3.01458	Player 11
2021-09-29	4.4635	2.58989	Player 11
2021-09-29	4.51983	2.47181	Player 11
2021-09-29	4.71133	2.66558	Player 11
2021-09-29	4.72533	2.76239	Player 11
2021-09-29	4.891	2.34677	Player 11
2021-09-29	4.84717	2.36497	Player 11
2021-09-29	5.08883	2.57375	Player 11
2021-09-29	5.00133	2.74239	Player 11
2021-09-29	5.31033	2.73155	Player 11
2021-09-29	5.36717	2.32234	Player 11
2021-09-29	5.55767	2.66625	Player 11
2021-09-29	5.52517	1.93643	Player 11
2021-09-29	5.616	2.34442	Player 11
2021-09-29	5.7745	1.86609	Player 11
2021-09-29	5.81517	2.35798	Player 11
2021-09-29	5.8445	1.73404	Player 11
2021-09-29	6.06783	2.14339	Player 11
2021-09-29	6.17133	1.68946	Player 11
2021-09-29	6.33583	1.51404	Player 11
2021-09-29	6.25167	1.85631	Player 11
2021-09-29	6.41317	1.53548	Player 11
2021-09-29	6.51867	1.48292	Player 11
2021-09-29	6.78833	1.23535	Player 11
2021-09-29	6.61533	1.25517	Player 11
2021-09-29	6.90517	1.0207	Player 11
2021-09-29	6.97917	0.944583	Player 11
2021-09-29	7.03017	0.714032	Player 11
2021-09-29	7.12483	0.806999	Player 11
2021-09-29	7.30017	0.329916	Player 11
2021-09-29	7.27267	0.118666	Player 11
2021-09-29	3.13983	3.34766	Player 25
2021-09-29	3.05933	3.24414	Player 25
2021-09-29	3.25967	3.58998	Player 25
2021-09-29	3.33317	3.33428	Player 25
2021-09-29	3.481	3.12266	Player 25
2021-09-29	3.43767	3.35997	Player 25
2021-09-29	3.6155	3.41206	Player 25
2021-09-29	3.77833	3.52372	Player 25
2021-09-29	3.94467	3.03498	Player 25
2021-09-29	3.99033	2.69444	Player 25
2021-09-29	4.0555	3.48587	Player 25
2021-09-29	4.1315	3.18084	Player 25
2021-09-29	4.33683	3.25981	Player 25
2021-09-29	4.387	3.17337	Player 25
2021-09-29	4.4675	2.36298	Player 25
2021-09-29	4.46167	3.13334	Player 25
2021-09-29	4.70667	2.77417	Player 25
2021-09-29	4.77483	3.09481	Player 25
2021-09-29	4.84767	2.32816	Player 25
2021-09-29	4.827	1.77842	Player 25
2021-09-29	5.02833	2.4501	Player 25
2021-09-29	5.022	2.33285	Player 25
2021-09-29	5.224	2.14035	Player 25
2021-09-29	5.23783	2.28676	Player 25
2021-09-29	5.4595	1.77208	Player 25
2021-09-29	5.47667	1.92401	Player 25
2021-09-29	5.62633	1.78918	Player 25
2021-09-29	5.61417	1.63458	Player 25
2021-09-29	5.981	2.01877	Player 25
2021-09-29	5.8085	1.79752	Player 25
2021-09-29	6.19383	2.11346	Player 25
2021-09-29	6.015	1.20784	Player 25
2021-09-29	6.25767	0.805299	Player 25
2021-09-29	6.25033	0.901359	Player 25
2021-09-29	6.5355	1.25594	Player 25
2021-09-29	6.432	2.2568	Player 25
2021-09-29	6.624	1.19446	Player 25
2021-09-29	6.65167	2.22096	Player 25
2021-09-29	6.89083	0.768102	Player 25
2021-09-29	6.8815	2.04346	Player 25
2021-09-29	7.08	1.64995	Player 25
2021-09-29	7.24717	1.12578	Player 25
2021-09-29	7.311	0.598278	Player 25
2021-09-29	7.4325	0.212252	Player 25
2021-09-29	7.4045	0.0348654	Player 25
2021-09-29	3.19133	4.57853	Player 1
2021-09-29	3.19517	4.40239	Player 1
2021-09-29	3.3975	4.43743	Player 1
2021-09-29	3.29433	4.37463	Player 1
2021-09-29	3.50183	4.27519	Player 1
2021-09-29	3.49017	4.01659	Player 1
2021-09-29	3.65967	4.12697	Player 1
2021-09-29	3.70733	3.98237	Player 1
2021-09-29	3.99683	4.56318	Player 1
2021-09-29	3.99983	4.01201	Player 1
2021-09-29	4.08083	3.95096	Player 1
2021-09-29	4.10067	3.66697	Player 1
2021-09-29	4.22133	3.64057	Player 1
2021-09-29	4.2065	3.4997	Player 1
2021-09-29	4.53533	4.66606	Player 1
2021-09-29	4.42467	3.74013	Player 1
2021-09-29	4.78017	3.03662	Player 1
2021-09-29	4.696	3.0541	Player 1
2021-09-29	4.96433	4.05314	Player 1
2021-09-29	4.90967	3.22231	Player 1
2021-09-29	5.19	2.60191	Player 1
2021-09-29	5.12917	3.05121	Player 1
2021-09-29	5.3715	2.93968	Player 1
2021-09-29	5.35883	3.29683	Player 1
2021-09-29	5.50067	2.45942	Player 1
2021-09-29	5.47633	2.64173	Player 1
2021-09-29	5.60867	2.51516	Player 1
2021-09-29	5.68583	2.54653	Player 1
2021-09-29	5.9485	2.22145	Player 1
2021-09-29	5.98233	2.85112	Player 1
2021-09-29	6.10633	2.00522	Player 1
2021-09-29	6.18283	2.20967	Player 1
2021-09-29	6.28967	1.88148	Player 1
2021-09-29	6.2515	2.5464	Player 1
2021-09-29	6.50383	2.16065	Player 1
2021-09-29	6.53417	2.12723	Player 1
2021-09-29	6.7	1.66169	Player 1
2021-09-29	6.70917	2.02008	Player 1
2021-09-29	6.9685	2.01469	Player 1
2021-09-29	6.96667	2.02508	Player 1
2021-09-29	7.16167	1.66803	Player 1
2021-09-29	7.09433	1.87031	Player 1
2021-09-29	7.27317	1.5597	Player 1
2021-09-29	7.366	1.56475	Player 1
2021-09-29	7.5355	1.52683	Player 1
2021-09-29	7.4975	1.24504	Player 1
2021-09-29	7.72967	1.4759	Player 1
2021-09-29	7.76867	1.07315	Player 1
2021-09-29	7.99	1.16555	Player 1
2021-09-29	7.844	1.4218	Player 1
2021-09-29	8.04083	0.00492021	Player 1
2021-09-29	8.15083	1.25477	Player 1
2021-09-29	8.2325	0.75769	Player 1
2021-09-29	8.34317	0.144895	Player 1
2021-09-29	3.1775	3.3367	Player 22
2021-09-29	3.0555	3.20296	Player 22
2021-09-29	3.34667	3.15142	Player 22
2021-09-29	3.34067	2.92173	Player 22
2021-09-29	3.5765	3.07788	Player 22
2021-09-29	3.57783	3.81355	Player 22
2021-09-29	3.632	3.12601	Player 22
2021-09-29	3.71783	3.09862	Player 22
2021-09-29	3.95583	3.34038	Player 22
2021-09-29	3.93117	2.88569	Player 22
2021-09-29	4.0275	3.70272	Player 22
2021-09-29	4.0575	3.75308	Player 22
2021-09-29	4.37833	3.16231	Player 22
2021-09-29	4.329	3.47422	Player 22
2021-09-29	4.47367	2.16532	Player 22
2021-09-29	4.50583	4.23892	Player 22
2021-09-29	4.67067	3.12797	Player 22
2021-09-29	4.703	2.19394	Player 22
2021-09-29	4.96483	4.23387	Player 22
2021-09-29	4.9595	2.83883	Player 22
2021-09-29	5.05833	1.80788	Player 22
2021-09-29	5.08183	1.63314	Player 22
2021-09-29	5.27267	1.71655	Player 22
2021-09-29	5.20033	2.26258	Player 22
2021-09-29	5.459	1.71418	Player 22
2021-09-29	5.40533	3.6872	Player 22
2021-09-29	5.7195	1.7041	Player 22
2021-09-29	5.743	2.78148	Player 22
2021-09-29	5.97267	1.66189	Player 22
2021-09-29	5.9035	1.55638	Player 22
2021-09-29	6.11083	0.987773	Player 22
2021-09-29	6.02717	1.22471	Player 22
2021-09-29	6.24383	1.11652	Player 22
2021-09-29	6.38	1.07738	Player 22
2021-09-29	6.48267	0.858215	Player 22
2021-09-29	6.53983	0.584226	Player 22
2021-09-29	6.61283	0.233649	Player 22
2021-09-29	6.63167	0.091149	Player 22
2021-09-29	3.16317	4.31263	Player 17
2021-09-29	3.09967	4.59446	Player 17
2021-09-29	3.3565	3.59961	Player 17
2021-09-29	3.27383	3.51196	Player 17
2021-09-29	3.59967	3.92316	Player 17
2021-09-29	3.566	4.29154	Player 17
2021-09-29	3.746	3.49019	Player 17
2021-09-29	3.65867	3.24672	Player 17
2021-09-29	3.96717	3.23671	Player 17
2021-09-29	3.944	3.30501	Player 17
2021-09-29	4.07333	3.08081	Player 17
2021-09-29	4.07483	3.01671	Player 17
2021-09-29	4.362	2.85505	Player 17
2021-09-29	4.266	2.79584	Player 17
2021-09-29	4.419	2.90603	Player 17
2021-09-29	4.50067	2.86122	Player 17
2021-09-29	4.70483	2.82842	Player 17
2021-09-29	4.78433	3.10636	Player 17
2021-09-29	4.89333	2.93777	Player 17
2021-09-29	4.9225	2.60242	Player 17
2021-09-29	5.09917	3.31234	Player 17
2021-09-29	5.01633	3.05842	Player 17
2021-09-29	5.32067	2.98561	Player 17
2021-09-29	5.22133	3.2046	Player 17
2021-09-29	5.43133	2.91603	Player 17
2021-09-29	5.57083	3.03502	Player 17
2021-09-29	5.73383	2.96775	Player 17
2021-09-29	5.6125	2.55686	Player 17
2021-09-29	5.90367	2.46642	Player 17
2021-09-29	5.94433	2.67061	Player 17
2021-09-29	6.02267	1.93038	Player 17
2021-09-29	6.05417	2.486	Player 17
2021-09-29	6.2765	2.28719	Player 17
2021-09-29	6.30367	2.49059	Player 17
2021-09-29	6.59317	1.79951	Player 17
2021-09-29	6.49317	2.09969	Player 17
2021-09-29	6.64383	1.5433	Player 17
2021-09-29	6.77933	1.2058	Player 17
2021-09-29	6.89117	0.875829	Player 17
2021-09-29	6.97283	0.472079	Player 17
2021-09-29	3.0895	3.92106	Player 2
2021-09-29	3.02067	3.74221	Player 2
2021-09-29	3.34	3.19311	Player 2
2021-09-29	3.39983	3.1478	Player 2
2021-09-29	3.53283	3.03098	Player 2
2021-09-29	3.5085	3.69445	Player 2
2021-09-29	3.70233	3.49979	Player 2
2021-09-29	3.6515	2.95293	Player 2
2021-09-29	3.8675	3.09179	Player 2
2021-09-29	3.882	3.47903	Player 2
2021-09-29	4.1	3.58565	Player 2
2021-09-29	4.1895	3.23887	Player 2
2021-09-29	4.23267	3.22693	Player 2
2021-09-29	4.21133	2.89039	Player 2
2021-09-29	4.59767	3.17784	Player 2
2021-09-29	4.49517	3.38312	Player 2
2021-09-29	4.73683	2.6225	Player 2
2021-09-29	4.78333	2.92599	Player 2
2021-09-29	4.83317	2.82395	Player 2
2021-09-29	4.85133	2.86639	Player 2
2021-09-29	5.17367	2.41139	Player 2
2021-09-29	5.12083	2.56791	Player 2
2021-09-29	5.29683	2.33124	Player 2
2021-09-29	5.33817	2.49978	Player 2
2021-09-29	5.558	2.00103	Player 2
2021-09-29	5.52517	1.96776	Player 2
2021-09-29	5.68567	1.74202	Player 2
2021-09-29	5.68733	1.94575	Player 2
2021-09-29	5.84667	2.073	Player 2
2021-09-29	5.89783	2.15325	Player 2
2021-09-29	6.04233	1.6263	Player 2
2021-09-29	6.13167	2.02116	Player 2
2021-09-29	6.33017	1.69288	Player 2
2021-09-29	6.25933	1.4866	Player 2
2021-09-29	6.59717	1.37763	Player 2
2021-09-29	6.43467	1.33382	Player 2
2021-09-29	6.70033	1.22096	Player 2
2021-09-29	6.69733	1.46686	Player 2
2021-09-29	6.92583	1.01721	Player 2
2021-09-29	6.869	1.28728	Player 2
2021-09-29	7.10917	0.988582	Player 2
2021-09-29	7.057	1.2515	Player 2
2021-09-29	7.261	0.873792	Player 2
2021-09-29	7.28283	1.12253	Player 2
2021-09-29	7.47983	0.944823	Player 2
2021-09-29	7.4805	0.848157	Player 2
2021-09-29	7.61933	0.627062	Player 2
2021-09-29	7.72167	0.639146	Player 2
2021-09-29	7.84517	0.254928	Player 2
2021-09-29	7.848	0.283127	Player 2
2021-09-29	3.055	3.94083	Player 23
2021-09-29	3.00867	3.8907	Player 23
2021-09-29	3.36467	3.79792	Player 23
2021-09-29	3.20133	4.16375	Player 23
2021-09-29	3.476	3.24375	Player 23
2021-09-29	3.4365	3.62875	Player 23
2021-09-29	3.731	3.67875	Player 23
2021-09-29	3.603	3.84167	Player 23
2021-09-29	3.98083	3.35458	Player 23
2021-09-29	3.86117	3.04042	Player 23
2021-09-29	4.122	3.37583	Player 23
2021-09-29	4.0435	3.53625	Player 23
2021-09-29	4.2125	2.66	Player 23
2021-09-29	4.32833	2.875	Player 23
2021-09-29	4.40567	3.0625	Player 23
2021-09-29	4.5265	3.38333	Player 23
2021-09-29	4.6655	2.49053	Player 23
2021-09-29	4.60833	2.56583	Player 23
2021-09-29	4.98967	2.42833	Player 23
2021-09-29	4.851	3.07583	Player 23
2021-09-29	5.08433	2.35958	Player 23
2021-09-29	5.1135	2.16835	Player 23
2021-09-29	5.23467	2.16939	Player 23
2021-09-29	5.2585	2.01168	Player 23
2021-09-29	5.43933	2.11375	Player 23
2021-09-29	5.4125	1.97792	Player 23
2021-09-29	5.6505	2.06667	Player 23
2021-09-29	5.74667	1.98167	Player 23
2021-09-29	5.92667	2.19917	Player 23
2021-09-29	5.9745	1.91292	Player 23
2021-09-29	6.067	2.23542	Player 23
2021-09-29	6.12217	1.64208	Player 23
2021-09-29	6.2835	1.51167	Player 23
2021-09-29	6.319	1.90667	Player 23
2021-09-29	6.41617	1.43042	Player 23
2021-09-29	6.54467	2.05583	Player 23
2021-09-29	6.61317	1.21583	Player 23
2021-09-29	6.68933	1.59	Player 23
2021-09-29	6.90583	1.18697	Player 23
2021-09-29	6.88933	1.33417	Player 23
2021-09-29	7.13033	1.06756	Player 23
2021-09-29	7.00167	0.970417	Player 23
2021-09-29	7.3815	0.712083	Player 23
2021-09-29	7.235	0.666313	Player 23
2021-09-29	7.41517	0.467083	Player 23
2021-09-29	7.48333	0.637917	Player 23
2021-09-29	7.61117	0.00416656	Player 23
2021-09-29	7.62967	0.277083	Player 23
2021-09-29	3.026	4.65921	Player 8
2021-09-29	3.02467	4.41241	Player 8
2021-09-29	3.2195	4.40134	Player 8
2021-09-29	3.2525	4.485	Player 8
2021-09-29	3.5885	4.46515	Player 8
2021-09-29	3.50617	4.37927	Player 8
2021-09-29	3.7015	4.288	Player 8
2021-09-29	3.63733	4.1992	Player 8
2021-09-29	3.92783	3.97718	Player 8
2021-09-29	3.9415	3.67812	Player 8
2021-09-29	4.04633	4.10273	Player 8
2021-09-29	4.08217	4.75937	Player 8
2021-09-29	4.27667	3.51131	Player 8
2021-09-29	4.25267	3.27124	Player 8
2021-09-29	4.49717	3.42528	Player 8
2021-09-29	4.45133	3.65456	Player 8
2021-09-29	4.63467	4.8477	Player 8
2021-09-29	4.6085	3.20293	Player 8
2021-09-29	4.82167	2.95881	Player 8
2021-09-29	4.82183	3.17164	Player 8
2021-09-29	5.11683	4.5786	Player 8
2021-09-29	5.00633	2.59695	Player 8
2021-09-29	5.2025	2.64335	Player 8
2021-09-29	5.3105	2.31073	Player 8
2021-09-29	5.41067	2.38335	Player 8
2021-09-29	5.522	4.13382	Player 8
2021-09-29	5.6955	2.11689	Player 8
2021-09-29	5.66033	2.17547	Player 8
2021-09-29	5.90417	3.62537	Player 8
2021-09-29	5.855	2.03847	Player 8
2021-09-29	6.07017	1.78342	Player 8
2021-09-29	6.08183	1.72128	Player 8
2021-09-29	6.222	1.74883	Player 8
[truncated: 26,008 more rows]
